# Supplementary material for: 2-{(E)-[(4-Methyl­phen­yl)imino]­meth­yl}-4-nitro­phenol–2-{(E)-[(4-methyl­phen­yl)iminio]meth­yl}-4-nitro­phenolate (0.60/0.40)
Source: Acta Crystallogr Sect E Struct Rep Online. 2011 Aug 11;67(Pt 9):o2319. doi: 10.1107/S1600536811032028 (PMC3200654; doi:10.1107/S1600536811032028)
Supplement: Supplementary file 1 [file e-67-o2319-sup1.cif]

##############################################################################
#                                                                            #
# This CIF contains the data in a paper accepted for publication in          #
# Acta Crystallographica Section E. It conforms to the requirements of       #
# Notes for Authors for Acta Crystallographica Section E, and has been       #
# peer reviewed under the auspices of the IUCr Commission on Journals.       #
#                                                                            #
# Full details of the Crystallographic Information File format               #
# are given in the paper "The Crystallographic Information File (CIF):       #
# a New Standard Archive File for Crystallography" by S. R. Hall, F. H.      #
# Allen and I. D. Brown [Acta Cryst. (1991), A47, 655-685].                  #
#                                                                            #
# The current version of the core CIF dictionary is obtainable from          #
# ftp://ftp.iucr.org/pub/cif_core.dic.                                       #
#                                                                            #
# Software is freely available for graphical display of the structure(s)     #
# in this CIF. For information consult the CIF software page                 #
# http://www.iucr.org/resources/cif/software.                                #
#                                                                            #
# This file may be used for bona fide research purposes within the           #
# scientific community so long as proper attribution is given to the journal # 
# article from which it was obtained.                                        #
#                                                                            #
##############################################################################
data_global
_audit_creation_method     ?
_journal_date_recd_electronic     2011-08-06
_journal_date_accepted     2011-08-08
_journal_name_full     'Acta Crystallographica, Section E'
_journal_year     2011
_journal_volume     67
_journal_issue      9
_journal_page_first     o2319
_journal_page_last     o2319
_journal_paper_category     QO
_journal_coeditor_code     HB6352
_publ_contact_author
;
Muhammad Nawaz Tahir
University of Sargodha
Department of Physics
Sargodha
Pakistan
;
_publ_contact_author_email     dmntahir_uos@yahoo.com
_publ_contact_author_fax     '0092 48 32 22 121'
_publ_contact_author_phone     '0092 48 92 30 914'
_publ_section_title
;\
2-{(<i>E</i>)-[(4-Methylphenyl)imino]methyl}-4-nitrophenol--2-{(<i>E</i>)-[(4-\
methylphenyl)iminio]methyl}-4-nitrophenolate (0.60/0.40)
;
loop_
    _publ_author_name
    _publ_author_address
    'Tahir, M. Nawaz'
;
Department of Physics
University of Sargodha
Sargodha
Pakistan
;
    'Shad, Hazoor Ahmad'
;
Department of Chemistry
Govt. M. D. College
Toba Tek Singh
Punjab
Pakistan
;
    'Riaz H. Tariq'
;
Institute of Chemical and Pharmaceutical Sciences
The University of Faisalabad
Faisalabad
Pakistan
;
data_I
_audit_creation_method     SHELXL-97
_chemical_name_systematic
;
2-{(<i>E</i>)-[(4-Methylphenyl)imino]methyl}-4-nitrophenol--
2-{(<i>E</i>)-[(4-methylphenyl)iminio]methyl}-4-nitrophenolate (0.60/0.40)
;
_chemical_name_common     ?
_chemical_formula_moiety     '0.6(C14 H12 N2 O3), 0.4(C14 H12 N2 O3)'
_chemical_formula_sum     'C14 H12 N2 O3'
_chemical_formula_iupac     '0.6C14 H12 N2 O3, 0.4C14 H12 N2 O3'
_chemical_formula_weight     256.26
_symmetry_cell_setting     monoclinic
_symmetry_space_group_name_H-M     'P 21/c'
_symmetry_space_group_name_Hall     '-P 2ybc'
loop_
    _symmetry_equiv_pos_site_id
    _symmetry_equiv_pos_as_xyz
    1 x,y,z
    2 -x,1/2+y,1/2-z
    3 -x,-y,-z
    4 x,1/2-y,1/2+z
_cell_length_a     14.0623(6)
_cell_length_b     14.1723(8)
_cell_length_c     6.2357(3)
_cell_angle_alpha     90
_cell_angle_beta     95.400(2)
_cell_angle_gamma     90
_cell_volume     1237.23(11)
_cell_formula_units_Z     4
_cell_measurement_reflns_used     1395
_cell_measurement_theta_min     2.04
_cell_measurement_theta_max     25.25
_cell_measurement_temperature     296(2)
_exptl_crystal_description     prism
_exptl_crystal_colour     yellow
_exptl_crystal_size_max     0.25
_exptl_crystal_size_mid     0.22
_exptl_crystal_size_min     0.20
_exptl_crystal_density_diffrn     1.376
_exptl_crystal_density_meas     ?
_exptl_crystal_density_method     'not measured'
_exptl_crystal_F_000     536
_exptl_absorpt_coefficient_mu     0.099
_exptl_absorpt_correction_type     multi-scan
_exptl_absorpt_process_details     '(SADABS; Bruker, 2005)'
_exptl_absorpt_correction_T_min     0.976
_exptl_absorpt_correction_T_max     0.985
_exptl_special_details
;
;
_diffrn_ambient_temperature     296(2)
_diffrn_radiation_type     MoK\a
_diffrn_radiation_wavelength     0.71073
_diffrn_radiation_source     'fine-focus sealed tube'
_diffrn_radiation_monochromator     graphite
_diffrn_measurement_device_type     'Bruker Kappa APEXII CCD'
_diffrn_measurement_method     \w
_diffrn_detector_area_resol_mean     8.10
_diffrn_reflns_number     9733
_diffrn_reflns_av_R_equivalents     0.0412
_diffrn_reflns_av_sigmaI/netI     0.0370
_diffrn_reflns_theta_min     2.04
_diffrn_reflns_theta_max     25.25
_diffrn_reflns_theta_full     25.25
_diffrn_measured_fraction_theta_max     0.999
_diffrn_measured_fraction_theta_full     0.999
_diffrn_reflns_limit_h_min     -16
_diffrn_reflns_limit_h_max     16
_diffrn_reflns_limit_k_min     -17
_diffrn_reflns_limit_k_max     17
_diffrn_reflns_limit_l_min     -7
_diffrn_reflns_limit_l_max     7
_diffrn_standards_number     0
_diffrn_standards_interval_count     ?
_diffrn_standards_interval_time     ?
_diffrn_standards_decay_%     ?
_refine_special_details
;
Refinement of <i>F</i>^2^ against ALL reflections. The weighted <i>R</i>-factor
<i>wR</i> and goodness of fit <i>S</i> are based on <i>F</i>^2^, conventional
<i>R</i>-factors <i>R</i> are based on <i>F</i>, with <i>F</i> set to zero for
negative <i>F</i>^2^. The threshold expression of <i>F</i>^2^ >
\s(<i>F</i>^2^) is used only for calculating <i>R</i>-factors(gt) <i>etc</i>.
and is not relevant to the choice of reflections for refinement.
<i>R</i>-factors based on <i>F</i>^2^ are statistically about twice as large
as those based on <i>F</i>, and <i>R</i>- factors based on ALL data will be
even larger.
;
_reflns_number_total     2238
_reflns_number_gt     1395
_reflns_threshold_expression     I>2\s(I)
_refine_ls_structure_factor_coef     Fsqd
_refine_ls_matrix_type     full
_refine_ls_R_factor_all     0.0871
_refine_ls_R_factor_gt     0.0486
_refine_ls_wR_factor_gt     0.1124
_refine_ls_wR_factor_ref     0.1326
_refine_ls_goodness_of_fit_ref     1.034
_refine_ls_restrained_S_all     1.034
_refine_ls_number_reflns     2238
_refine_ls_number_parameters     181
_refine_ls_number_restraints     0
_refine_ls_hydrogen_treatment     mixed
_refine_ls_weighting_scheme     calc
_refine_ls_weighting_details
         'calc w=1/[\s^2^(Fo^2^)+(0.0558P)^2^+0.2667P] where P=(Fo^2^+2Fc^2^)/3'
_atom_sites_solution_hydrogens     geom
_atom_sites_solution_primary     direct
_atom_sites_solution_secondary     difmap
_refine_ls_shift/su_max     0.000
_refine_ls_shift/su_mean     0.000
_refine_diff_density_max     0.198
_refine_diff_density_min     -0.181
_refine_ls_extinction_method     'SHELXL97 (Sheldrick, 2008)'
_refine_ls_extinction_coef     0.0052(14)
_refine_ls_extinction_expression
                                  'Fc^*^=kFc[1+0.001xFc^2^\l^3^/sin(2\q)]^-1/4^'
loop_
    _atom_type_symbol
    _atom_type_description
    _atom_type_scat_dispersion_real
    _atom_type_scat_dispersion_imag
    _atom_type_scat_source
    'C' 'C' 0.0033 0.0016
                         'International Tables Vol C Tables 4.2.6.8 and 6.1.1.4'
    'H' 'H' 0.0000 0.0000
                         'International Tables Vol C Tables 4.2.6.8 and 6.1.1.4'
    'N' 'N' 0.0061 0.0033
                         'International Tables Vol C Tables 4.2.6.8 and 6.1.1.4'
    'O' 'O' 0.0106 0.0060
                         'International Tables Vol C Tables 4.2.6.8 and 6.1.1.4'
_computing_data_collection     'APEX2 (Bruker, 2009)'
_computing_cell_refinement     'SAINT (Bruker, 2009)'
_computing_data_reduction     'SAINT (Bruker, 2009)'
_computing_structure_solution     'SHELXS97 (Sheldrick, 2008)'
_computing_structure_refinement     'SHELXL97 (Sheldrick, 2008)'
_computing_molecular_graphics
                  'ORTEP-3 for Windows (Farrugia, 1997) and PLATON (Spek, 2009)'
_computing_publication_material
                                'WinGX (Farrugia, 1999) and PLATON (Spek, 2009)'
loop_
    _atom_site_type_symbol
    _atom_site_label
    _atom_site_fract_x
    _atom_site_fract_y
    _atom_site_fract_z
    _atom_site_U_iso_or_equiv
    _atom_site_thermal_displace_type
    _atom_site_calc_flag
    _atom_site_refinement_flags
    _atom_site_occupancy
    _atom_site_disorder_assembly
    _atom_site_disorder_group
    O O1 0.18732(12) 0.66637(13) 0.3141(3) 0.0536(6) Uani . . 1.000 . -16
    O O2 -0.21627(11) 0.59616(18) 0.6085(3) 0.0928(9) Uani . . 1.000 . -16
    O O3 -0.13153(11) 0.55621(14) 0.8965(3) 0.0676(7) Uani . . 1.000 . -16
    N N1 0.28626(12) 0.62025(13) 0.6653(3) 0.0406(6) Uani . . 1.000 . -16
    N N2 -0.13922(12) 0.58577(15) 0.7115(3) 0.0499(7) Uani . . 1.000 . -16
    C C1 0.37651(14) 0.62162(15) 0.7884(3) 0.0379(7) Uani . . 1.000 . -16
    C C2 0.45601(14) 0.59352(16) 0.6902(4) 0.0452(8) Uani . . 1.000 . -16
    C C3 0.54536(15) 0.59847(17) 0.8003(4) 0.0507(9) Uani . . 1.000 . -16
    C C4 0.55810(15) 0.63374(16) 1.0085(4) 0.0465(8) Uani . . 1.000 . -16
    C C5 0.47796(15) 0.66189(16) 1.1032(3) 0.0453(8) Uani . . 1.000 . -16
    C C6 0.38783(14) 0.65645(16) 0.9965(3) 0.0429(8) Uani . . 1.000 . -16
    C C7 0.65595(16) 0.6427(2) 1.1264(4) 0.0708(10) Uani . . 1.000 . -16
    C C8 0.20829(14) 0.60487(15) 0.7508(3) 0.0394(7) Uani . . 1.000 . -16
    C C9 0.11702(14) 0.61460(15) 0.6278(3) 0.0353(7) Uani . . 1.000 . -16
    C C10 0.11017(15) 0.64786(15) 0.4120(3) 0.0392(7) Uani . . 1.000 . -16
    C C11 0.01983(15) 0.66214(15) 0.3029(3) 0.0431(8) Uani . . 1.000 . -16
    C C12 -0.06138(15) 0.64214(15) 0.3987(3) 0.0431(8) Uani . . 1.000 . -16
    C C13 -0.05334(14) 0.60742(15) 0.6096(3) 0.0382(7) Uani . . 1.000 . -16
    C C14 0.03375(13) 0.59379(15) 0.7226(3) 0.0365(7) Uani . . 1.000 . -16
    H H1 0.234(4) 0.652(3) 0.390(10) 0.0643 Uiso . . 0.60(4) . -16
    H H2 0.44905 0.57122 0.54928 0.0542 Uiso . . 1.000 . -16
    H H3 0.59813 0.57782 0.73398 0.0608 Uiso . . 1.000 . -16
    H H5 0.48500 0.68523 1.24322 0.0544 Uiso . . 1.000 . -16
    H H6 0.33496 0.67605 1.06375 0.0515 Uiso . . 1.000 . -16
    H H7A 0.65363 0.62414 1.27390 0.1061 Uiso . . 1.000 . -16
    H H7B 0.67695 0.70705 1.12087 0.1061 Uiso . . 1.000 . -16
    H H7C 0.69974 0.60270 1.05983 0.1061 Uiso . . 1.000 . -16
    H H8 0.21077 0.58713 0.89483 0.0472 Uiso . . 1.000 . -16
    H H11 0.01490 0.68561 0.16300 0.0517 Uiso . . 1.000 . -16
    H H12 -0.12117 0.65149 0.32459 0.0517 Uiso . . 1.000 . -16
    H H14 0.03733 0.57065 0.86269 0.0438 Uiso . . 1.000 . -16
    H H1A 0.274(5) 0.641(4) 0.518(13) 0.0487 Uiso . . 0.40(4) . -16
loop_
    _atom_site_aniso_label
    _atom_site_aniso_U_11
    _atom_site_aniso_U_22
    _atom_site_aniso_U_33
    _atom_site_aniso_U_12
    _atom_site_aniso_U_13
    _atom_site_aniso_U_23
    O1 0.0503(10) 0.0696(13) 0.0423(10) -0.0045(9) 0.0123(8) 0.0082(8)
    O2 0.0349(10) 0.171(2) 0.0711(13) 0.0043(12) -0.0028(9) 0.0236(13)
    O3 0.0485(10) 0.1043(16) 0.0511(11) -0.0035(9) 0.0110(8) 0.0189(10)
    N1 0.0362(10) 0.0452(12) 0.0407(11) 0.0013(8) 0.0053(8) 0.0002(9)
    N2 0.0361(10) 0.0681(14) 0.0454(12) -0.0001(10) 0.0039(9) 0.0003(10)
    C1 0.0328(11) 0.0393(13) 0.0417(13) 0.0008(9) 0.0045(9) 0.0027(10)
    C2 0.0424(12) 0.0507(15) 0.0435(13) 0.0027(11) 0.0094(10) -0.0063(11)
    C3 0.0354(12) 0.0554(16) 0.0627(16) 0.0073(11) 0.0127(11) -0.0019(12)
    C4 0.0390(12) 0.0473(15) 0.0524(14) 0.0023(10) 0.0008(10) 0.0044(12)
    C5 0.0457(13) 0.0513(15) 0.0391(12) 0.0015(11) 0.0044(10) -0.0016(11)
    C6 0.0387(12) 0.0489(14) 0.0424(13) 0.0016(10) 0.0100(10) -0.0003(11)
    C7 0.0458(14) 0.086(2) 0.0776(19) 0.0041(14) -0.0102(13) -0.0008(16)
    C8 0.0398(12) 0.0403(14) 0.0383(12) 0.0014(10) 0.0053(10) 0.0032(10)
    C9 0.0350(11) 0.0356(12) 0.0351(12) -0.0005(9) 0.0030(9) 0.0003(9)
    C10 0.0432(12) 0.0378(13) 0.0372(12) -0.0030(10) 0.0077(10) -0.0014(10)
    C11 0.0537(14) 0.0440(14) 0.0309(11) -0.0015(11) 0.0005(10) 0.0046(10)
    C12 0.0427(12) 0.0441(14) 0.0406(13) 0.0014(10) -0.0067(10) -0.0023(10)
    C13 0.0351(11) 0.0422(14) 0.0378(12) -0.0019(9) 0.0055(9) -0.0025(10)
    C14 0.0392(11) 0.0394(13) 0.0308(11) -0.0002(10) 0.0029(9) 0.0007(9)
_geom_special_details
;
Bond distances, angles <i>etc</i>. have been calculated using the rounded
fractional coordinates. All su's are estimated from the variances of the
(full) variance-covariance matrix. The cell e.s.d.'s are taken into account in
the estimation of distances, angles and torsion angles
;
loop_
    _geom_bond_atom_site_label_1
    _geom_bond_atom_site_label_2
    _geom_bond_site_symmetry_1
    _geom_bond_site_symmetry_2
    _geom_bond_distance
    _geom_bond_publ_flag
    O1 C10 . . 1.320(3) no
    O2 N2 . . 1.215(2) no
    O3 N2 . . 1.223(3) no
    O1 H1 . . 0.80(6) no
    N1 C1 . . 1.420(3) no
    N1 C8 . . 1.282(3) no
    N2 C13 . . 1.449(3) no
    N1 H1A . . 0.96(8) no
    C1 C2 . . 1.383(3) no
    C1 C6 . . 1.384(3) no
    C2 C3 . . 1.376(3) no
    C3 C4 . . 1.387(3) no
    C4 C5 . . 1.380(3) no
    C4 C7 . . 1.503(3) no
    C5 C6 . . 1.377(3) no
    C8 C9 . . 1.439(3) no
    C9 C14 . . 1.392(3) no
    C9 C10 . . 1.421(3) no
    C10 C11 . . 1.398(3) no
    C11 C12 . . 1.367(3) no
    C12 C13 . . 1.399(3) no
    C13 C14 . . 1.368(3) no
    C2 H2 . . 0.9300 no
    C3 H3 . . 0.9300 no
    C5 H5 . . 0.9300 no
    C6 H6 . . 0.9300 no
    C7 H7A . . 0.9600 no
    C7 H7B . . 0.9600 no
    C7 H7C . . 0.9600 no
    C8 H8 . . 0.9300 no
    C11 H11 . . 0.9300 no
    C12 H12 . . 0.9300 no
    C14 H14 . . 0.9300 no
loop_
    _geom_angle_atom_site_label_1
    _geom_angle_atom_site_label_2
    _geom_angle_atom_site_label_3
    _geom_angle_site_symmetry_1
    _geom_angle_site_symmetry_2
    _geom_angle_site_symmetry_3
    _geom_angle
    _geom_angle_publ_flag
    C10 O1 H1 . . . 110(4) no
    C1 N1 C8 . . . 122.22(18) no
    O2 N2 O3 . . . 122.38(18) no
    O3 N2 C13 . . . 118.87(17) no
    O2 N2 C13 . . . 118.74(18) no
    C8 N1 H1A . . . 111(4) no
    C1 N1 H1A . . . 126(4) no
    N1 C1 C2 . . . 118.38(18) no
    N1 C1 C6 . . . 122.00(18) no
    C2 C1 C6 . . . 119.45(19) no
    C1 C2 C3 . . . 120.2(2) no
    C2 C3 C4 . . . 121.1(2) no
    C3 C4 C5 . . . 117.8(2) no
    C3 C4 C7 . . . 121.3(2) no
    C5 C4 C7 . . . 120.9(2) no
    C4 C5 C6 . . . 121.92(19) no
    C1 C6 C5 . . . 119.51(18) no
    N1 C8 C9 . . . 121.13(18) no
    C8 C9 C14 . . . 119.82(17) no
    C8 C9 C10 . . . 120.96(18) no
    C10 C9 C14 . . . 119.20(18) no
    O1 C10 C9 . . . 121.23(19) no
    O1 C10 C11 . . . 119.66(18) no
    C9 C10 C11 . . . 119.11(18) no
    C10 C11 C12 . . . 121.02(18) no
    C11 C12 C13 . . . 119.13(19) no
    N2 C13 C12 . . . 119.32(18) no
    N2 C13 C14 . . . 119.13(17) no
    C12 C13 C14 . . . 121.55(18) no
    C9 C14 C13 . . . 119.96(18) no
    C1 C2 H2 . . . 120.00 no
    C3 C2 H2 . . . 120.00 no
    C2 C3 H3 . . . 119.00 no
    C4 C3 H3 . . . 119.00 no
    C4 C5 H5 . . . 119.00 no
    C6 C5 H5 . . . 119.00 no
    C1 C6 H6 . . . 120.00 no
    C5 C6 H6 . . . 120.00 no
    C4 C7 H7A . . . 109.00 no
    C4 C7 H7B . . . 109.00 no
    C4 C7 H7C . . . 109.00 no
    H7A C7 H7B . . . 109.00 no
    H7A C7 H7C . . . 109.00 no
    H7B C7 H7C . . . 109.00 no
    N1 C8 H8 . . . 119.00 no
    C9 C8 H8 . . . 119.00 no
    C10 C11 H11 . . . 119.00 no
    C12 C11 H11 . . . 119.00 no
    C11 C12 H12 . . . 120.00 no
    C13 C12 H12 . . . 120.00 no
    C9 C14 H14 . . . 120.00 no
    C13 C14 H14 . . . 120.00 no
loop_
    _geom_torsion_atom_site_label_1
    _geom_torsion_atom_site_label_2
    _geom_torsion_atom_site_label_3
    _geom_torsion_atom_site_label_4
    _geom_torsion_site_symmetry_1
    _geom_torsion_site_symmetry_2
    _geom_torsion_site_symmetry_3
    _geom_torsion_site_symmetry_4
    _geom_torsion
    _geom_torsion_publ_flag
    C8 N1 C1 C2 . . . . 149.4(2) no
    C8 N1 C1 C6 . . . . -35.4(3) no
    C1 N1 C8 C9 . . . . 172.72(19) no
    O2 N2 C13 C12 . . . . 1.9(3) no
    O2 N2 C13 C14 . . . . -178.5(2) no
    O3 N2 C13 C12 . . . . -179.4(2) no
    O3 N2 C13 C14 . . . . 0.3(3) no
    N1 C1 C2 C3 . . . . 176.6(2) no
    C6 C1 C2 C3 . . . . 1.3(3) no
    N1 C1 C6 C5 . . . . -175.7(2) no
    C2 C1 C6 C5 . . . . -0.5(3) no
    C1 C2 C3 C4 . . . . -1.7(4) no
    C2 C3 C4 C5 . . . . 1.3(3) no
    C2 C3 C4 C7 . . . . -177.7(2) no
    C3 C4 C5 C6 . . . . -0.6(3) no
    C7 C4 C5 C6 . . . . 178.4(2) no
    C4 C5 C6 C1 . . . . 0.2(3) no
    N1 C8 C9 C10 . . . . -4.4(3) no
    N1 C8 C9 C14 . . . . 177.4(2) no
    C8 C9 C10 O1 . . . . 3.4(3) no
    C8 C9 C10 C11 . . . . -175.9(2) no
    C14 C9 C10 O1 . . . . -178.4(2) no
    C14 C9 C10 C11 . . . . 2.3(3) no
    C8 C9 C14 C13 . . . . 176.8(2) no
    C10 C9 C14 C13 . . . . -1.4(3) no
    O1 C10 C11 C12 . . . . 178.9(2) no
    C9 C10 C11 C12 . . . . -1.8(3) no
    C10 C11 C12 C13 . . . . 0.4(3) no
    C11 C12 C13 N2 . . . . -179.76(19) no
    C11 C12 C13 C14 . . . . 0.6(3) no
    N2 C13 C14 C9 . . . . -179.70(19) no
    C12 C13 C14 C9 . . . . 0.0(3) no
loop_
    _geom_hbond_atom_site_label_D
    _geom_hbond_atom_site_label_H
    _geom_hbond_atom_site_label_A
    _geom_hbond_site_symmetry_A
    _geom_hbond_distance_DH
    _geom_hbond_distance_HA
    _geom_hbond_distance_DA
    _geom_hbond_angle_DHA
    _geom_hbond_publ_flag
    O1 H1 N1 . 0.80(6) 1.86(6) 2.566(3) 147(6) yes
    N1 H1A O1 . 0.97(8) 1.71(7) 2.566(3) 146(6) yes
    C5 H5 Cg1 4_565 0.93 2.84 3.515(2) 130 yes
    C11 H11 Cg2 4_564 0.93 2.82 3.490(2) 130 yes
_iucr_refine_instructions_details
;
TITL HA147N in P2(1)/c
CELL 0.71073  14.0623  14.1723   6.2357  90.000  95.400  90.000
ZERR    4.00   0.0006   0.0008   0.0003   0.000   0.002   0.000
LATT 1
SYMM -X, 0.5+Y, 0.5-Z
SFAC C  H  N  O
UNIT 56  48  8  12
L.S. 40
OMIT -3 50.5
ACTA
BOND $H
FMAP 2
PLAN 10
TEMP 23.000
MPLA 8 C1 C2 C3 C4 C5 C6 C7 N1
MPLA 11 C8 C9 C10 C11 C12 C13 C14 N2 O1 O2 O3
WGHT    0.055800    0.266700
EXTI    0.005233
FVAR       0.13180   0.60138
O1    4    0.187316    0.666369    0.314087    11.00000    0.05031    0.06956 =
         0.04233    0.00819    0.01226   -0.00446
PART 1
H1    2    0.233445    0.651856    0.390422    21.00000   -1.20000
PART 0
O2    4   -0.216267    0.596160    0.608481    11.00000    0.03494    0.17112 =
         0.07105    0.02361   -0.00275    0.00432
O3    4   -0.131528    0.556212    0.896536    11.00000    0.04852    0.10426 =
         0.05109    0.01894    0.01097   -0.00354
N1    3    0.286261    0.620249    0.665311    11.00000    0.03616    0.04520 =
         0.04070    0.00019    0.00533    0.00128
PART 2
H1A   2    0.274031    0.640857    0.517921   -21.00000   -1.20000
PART 0
N2    3   -0.139216    0.585774    0.711465    11.00000    0.03607    0.06812 =
         0.04536    0.00026    0.00385   -0.00006
C1    1    0.376513    0.621625    0.788366    11.00000    0.03279    0.03930 =
         0.04171    0.00265    0.00450    0.00075
C2    1    0.456008    0.593522    0.690150    11.00000    0.04237    0.05069 =
         0.04354   -0.00630    0.00943    0.00265
AFIX  43
H2    2    0.449055    0.571217    0.549284    11.00000   -1.20000
AFIX   0
C3    1    0.545361    0.598472    0.800285    11.00000    0.03535    0.05540 =
         0.06268   -0.00185    0.01274    0.00734
AFIX  43
H3    2    0.598126    0.577821    0.733978    11.00000   -1.20000
AFIX   0
C4    1    0.558102    0.633736    1.008525    11.00000    0.03903    0.04733 =
         0.05244    0.00442    0.00075    0.00226
C5    1    0.477963    0.661894    1.103233    11.00000    0.04571    0.05132 =
         0.03906   -0.00163    0.00439    0.00147
AFIX  43
H5    2    0.485004    0.685226    1.243224    11.00000   -1.20000
AFIX   0
C6    1    0.387831    0.656450    0.996447    11.00000    0.03870    0.04886 =
         0.04239   -0.00031    0.01001    0.00157
AFIX  43
H6    2    0.334955    0.676047    1.063753    11.00000   -1.20000
AFIX   0
C7    1    0.655945    0.642717    1.126435    11.00000    0.04580    0.08573 =
         0.07760   -0.00076   -0.01024    0.00413
AFIX 137
H7A   2    0.653631    0.624140    1.273903    11.00000   -1.50000
H7B   2    0.676951    0.707047    1.120874    11.00000   -1.50000
H7C   2    0.699742    0.602698    1.059833    11.00000   -1.50000
AFIX   0
C8    1    0.208285    0.604871    0.750827    11.00000    0.03984    0.04027 =
         0.03826    0.00319    0.00533    0.00141
AFIX  43
H8    2    0.210771    0.587132    0.894835    11.00000   -1.20000
AFIX   0
C9    1    0.117025    0.614596    0.627753    11.00000    0.03504    0.03562 =
         0.03513    0.00033    0.00299   -0.00053
C10   1    0.110169    0.647857    0.411980    11.00000    0.04320    0.03782 =
         0.03718   -0.00140    0.00770   -0.00301
C11   1    0.019829    0.662139    0.302885    11.00000    0.05365    0.04402 =
         0.03092    0.00458    0.00046   -0.00151
AFIX  43
H11   2    0.014896    0.685607    0.163001    11.00000   -1.20000
AFIX   0
C12   1   -0.061377    0.642135    0.398688    11.00000    0.04265    0.04407 =
         0.04059   -0.00230   -0.00667    0.00137
AFIX  43
H12   2   -0.121168    0.651490    0.324590    11.00000   -1.20000
AFIX   0
C13   1   -0.053341    0.607417    0.609604    11.00000    0.03512    0.04223 =
         0.03782   -0.00252    0.00545   -0.00191
C14   1    0.033751    0.593795    0.722600    11.00000    0.03923    0.03943 =
         0.03082    0.00066    0.00286   -0.00019
AFIX  43
H14   2    0.037334    0.570654    0.862688    11.00000   -1.20000
HKLF 4
REM  HA147N in P2(1)/c
REM R1 =  0.0486 for   1395 Fo > 4sig(Fo)  and  0.0871 for all   2238 data
REM    181 parameters refined using      0 restraints
END
WGHT      0.0558      0.2666
REM Highest difference peak  0.198,  deepest hole -0.181,  1-sigma level  0.038
Q1    1  -0.0142  0.6387  0.6889  11.00000  0.05    0.20
Q2    1   0.6590  0.6957  1.2790  11.00000  0.05    0.18
Q3    1  -0.1903  0.6494  0.6820  11.00000  0.05    0.16
Q4    1  -0.0558  0.6525  0.5388  11.00000  0.05    0.16
Q5    1   0.1062  0.6490  0.5436  11.00000  0.05    0.16
Q6    1   0.3976  0.6676  0.8783  11.00000  0.05    0.14
Q7    1   0.4244  0.6218  1.0628  11.00000  0.05    0.14
Q8    1  -0.0505  0.6067  0.4905  11.00000  0.05    0.14
Q9    1   0.7156  0.6741  1.0205  11.00000  0.05    0.14
Q10   1   0.1863  0.6435  0.9840  11.00000  0.05    0.13
;
