# Supplementary material for: 2-{(E)-[(4-Methyl­phen­yl)imino]­meth­yl}-4-nitro­phenol–2-{(E)-[(4-methyl­phen­yl)iminio]meth­yl}-4-nitro­phenolate (0.60/0.40)
Source: Acta Crystallogr Sect E Struct Rep Online. 2011 Aug 11;67(Pt 9):o2319. doi: 10.1107/S1600536811032028 (PMC3200654; doi:10.1107/S1600536811032028)
Supplement: Supplementary file 2 [file e-67-o2319-Isup2.hkl]

#
# h,k,l, Fc-squared, Fo-squared, sigma(Fo-squared) and status flag
#
data_I
_shelx_title ' HA147N in P2(1)/c'
_shelx_refln_list_code          4
_shelx_F_calc_maximum      257.60
_exptl_crystal_F_000       536.00
_reflns_d_resolution_high  0.8331
 
loop_
 _symmetry_equiv_pos_as_xyz
 'x, y, z'
 '-x, y+1/2, -z+1/2'
 '-x, -y, -z'
 'x, -y-1/2, z-1/2'
 
_cell_length_a    14.0623
_cell_length_b    14.1723
_cell_length_c     6.2357
_cell_angle_alpha  90.000
_cell_angle_beta   95.400
_cell_angle_gamma  90.000
 
_shelx_F_squared_multiplier     1.000
 
loop_
 _refln_index_h
 _refln_index_k
 _refln_index_l
 _refln_F_squared_calc
 _refln_F_squared_meas
 _refln_F_squared_sigma
 _refln_observed_status
   2   0   0     2637.87     2371.51     21.66 o
   3   0   0     2833.91     2717.76     25.30 o
   4   0   0      367.42      334.71      5.29 o
   5   0   0      157.56      170.59      5.54 o
   6   0   0      152.84      161.48      5.91 o
   7   0   0        6.52        6.68      2.12 o
   8   0   0        0.59        1.24      2.09 o
   9   0   0      376.69      334.01     12.33 o
  10   0   0       57.91       52.97      5.18 o
  11   0   0       11.96       13.93      3.87 o
  12   0   0     2346.57     2386.56     47.38 o
  13   0   0       13.93        9.10      7.76 o
  14   0   0        1.01        8.03      3.87 o
  15   0   0       77.52       93.38      8.81 o
  16   0   0        2.52        8.87      4.74 o
   1   1   0     1580.50     1441.07     11.88 o
   2   1   0        0.67        0.60      0.45 o
   3   1   0       28.27       23.14      1.18 o
   4   1   0      282.95      281.61      4.42 o
   5   1   0        0.81        0.74      0.76 o
   6   1   0      117.93      120.91      2.94 o
   7   1   0       14.71       21.89      1.98 o
   8   1   0      126.12      131.29      4.65 o
   9   1   0        0.24        0.86      1.38 o
  10   1   0      262.32      268.68      8.41 o
  11   1   0     1585.38     1536.79     20.81 o
  12   1   0      184.16      185.73      7.60 o
  13   1   0      266.11      282.97      8.95 o
  14   1   0        8.96        8.84      2.81 o
  15   1   0        7.26        4.03      2.73 o
  16   1   0        7.81       10.88      3.16 o
   1   2   0      452.10      418.13      4.71 o
   2   2   0       49.43       40.62      1.36 o
   3   2   0      896.01      843.42     10.43 o
   4   2   0      120.19      127.08      2.58 o
   5   2   0       67.31       69.44      2.27 o
   6   2   0       98.84      112.96      3.41 o
   7   2   0      245.44      254.92      5.80 o
   8   2   0       39.12       26.27      2.22 o
   9   2   0      106.01       93.18      4.16 o
  10   2   0      149.62      141.68      6.92 o
  11   2   0      133.81      134.94      6.61 o
  12   2   0      173.52      176.67      6.63 o
  13   2   0        5.57        5.88      2.20 o
  14   2   0       27.36       23.24      3.14 o
  15   2   0        6.29        3.66      2.66 o
  16   2   0        2.03        5.59      2.92 o
   1   3   0      103.33       95.95      2.87 o
   2   3   0     1303.67     1252.19     12.18 o
   3   3   0      410.82      362.08      4.69 o
   4   3   0      356.92      352.11      4.98 o
   5   3   0      152.27      140.29      3.19 o
   6   3   0      108.00      102.14      3.57 o
   7   3   0       31.15       40.28      2.42 o
   8   3   0       39.38       40.87      2.54 o
   9   3   0       58.88       62.07      3.30 o
  10   3   0      163.60      161.02      5.97 o
  11   3   0      581.10      576.86      9.73 o
  12   3   0      273.62      273.50      8.21 o
  13   3   0      129.65      138.78      6.11 o
  14   3   0       26.93       32.94      3.99 o
  15   3   0        4.71        5.85      2.85 o
  16   3   0       19.97       21.39      4.15 o
   0   4   0    66356.17    71417.58   1147.47 o
   1   4   0       38.62       48.20      2.79 o
   2   4   0      586.83      561.49      7.05 o
   3   4   0       52.68       57.96      2.31 o
   4   4   0        4.09        3.68      1.00 o
   5   4   0       58.82       61.35      3.20 o
   6   4   0       58.57       71.59      3.43 o
   7   4   0      119.82      108.57      5.97 o
   8   4   0       75.02       79.67      3.76 o
   9   4   0       61.90       58.93      3.26 o
  10   4   0       15.72       10.99      1.96 o
  11   4   0       22.77       22.86      2.69 o
  12   4   0      997.71     1007.09     14.24 o
  13   4   0        5.85        3.08      2.24 o
  14   4   0        0.05        1.76      2.96 o
  15   4   0        6.53        4.94      3.37 o
  16   4   0        0.93        2.23      3.83 o
   1   5   0     3430.28     3287.02     33.18 o
   2   5   0     1190.93     1184.22     13.69 o
   3   5   0       30.71       34.16      2.19 o
   4   5   0      532.88      506.34      6.49 o
   5   5   0     1028.97     1113.91     17.81 o
   6   5   0      193.69      185.15      5.26 o
   7   5   0      448.15      471.49      9.67 o
   8   5   0      114.72      126.82      5.11 o
   9   5   0      109.49      108.99      4.71 o
  10   5   0        5.53        6.28      2.00 o
  11   5   0     1182.52     1168.77     16.38 o
  12   5   0        0.74        2.74      2.13 o
  13   5   0       29.05       24.61      3.86 o
  14   5   0        1.25        1.16      2.57 o
  15   5   0        0.30       -0.29      3.17 o
  16   5   0        0.49        6.22      3.55 o
   0   6   0      130.14      114.76      6.48 o
   1   6   0      132.26      143.94      4.20 o
   2   6   0       51.83       46.49      4.16 o
   3   6   0      457.21      435.07     14.71 o
   4   6   0       31.65       35.03      2.78 o
   5   6   0       19.79       24.40      2.59 o
   6   6   0      124.03      130.24      6.28 o
   7   6   0      176.02      162.13      6.30 o
   8   6   0        7.13        4.92      2.23 o
   9   6   0      136.67      142.99      7.85 o
  10   6   0      297.07      286.42     12.58 o
  11   6   0      145.99      179.58      7.34 o
  12   6   0      347.44      377.06      9.67 o
  13   6   0       18.40       20.08      3.31 o
  14   6   0       38.44       41.61      4.83 o
  15   6   0        3.62        6.32      3.43 o
   1   7   0        2.45        9.55      2.53 o
   2   7   0        4.37        3.90      1.91 o
   3   7   0       85.03       93.48      6.90 o
   4   7   0      273.80      295.81      7.87 o
   5   7   0      128.23      161.45      5.77 o
   6   7   0      145.99      139.83      7.68 o
   7   7   0      360.08      334.36     10.05 o
   8   7   0       13.69        7.63      2.64 o
   9   7   0        1.47       -4.24      2.83 o
  10   7   0       20.66       24.40      4.46 o
  11   7   0       83.87       97.60      5.80 o
  12   7   0       30.50       34.13      7.35 o
  13   7   0       27.66       38.80      5.73 o
  14   7   0        0.31        2.58      4.00 o
  15   7   0        1.04       -0.51      3.84 o
   0   8   0      913.75      941.52     32.88 o
   1   8   0       81.30       71.75      5.60 o
   2   8   0        3.66       -2.07      2.12 o
   3   8   0      349.32      340.34     10.53 o
   4   8   0       12.62       22.43      3.66 o
   5   8   0       54.56       60.24      4.73 o
   6   8   0      328.28      352.26      9.10 o
   7   8   0       46.89       46.98      4.25 o
   8   8   0       45.03       45.79      4.44 o
   9   8   0        0.06       -2.84      2.09 o
  10   8   0        0.70       -1.14      2.64 o
  11   8   0       36.96       37.06      4.16 o
  12   8   0      115.76      118.56     11.16 o
  13   8   0        3.40        5.45      3.59 o
  14   8   0        6.69        5.34      3.55 o
   1   9   0      105.65      104.05      8.10 o
   2   9   0       46.09       45.16      4.96 o
   3   9   0       14.37       16.26      3.49 o
   4   9   0        8.84        5.12      3.81 o
   5   9   0      298.93      310.53      9.57 o
   6   9   0      104.47      118.71      7.03 o
   7   9   0      378.12      407.74     11.50 o
   8   9   0       20.19       14.50      3.27 o
   9   9   0       10.16        6.26      3.04 o
  10   9   0        6.81        4.29      3.34 o
  11   9   0      154.59      157.67      9.88 o
  12   9   0       22.44       25.93      4.60 o
  13   9   0        0.21        2.75      3.70 o
  14   9   0        0.65        5.99      4.23 o
   0  10   0        1.97        0.58      4.61 o
   1  10   0        0.00        1.80      2.87 o
   2  10   0        6.69        5.97      3.09 o
   3  10   0       17.71       13.07      4.57 o
   4  10   0      221.47      203.80     10.63 o
   5  10   0       14.13       10.60      3.51 o
   6  10   0        2.75        6.73      3.04 o
   7  10   0        0.70       -0.71      2.51 o
   8  10   0       67.61       69.53      6.22 o
   9  10   0        8.17        8.53      3.42 o
  10  10   0       40.12       38.14      5.91 o
  11  10   0        3.41        4.77      6.61 o
  12  10   0      107.98      112.82     15.46 o
  13  10   0        1.93       -0.31      3.83 o
   1  11   0       37.25       40.48      7.91 o
   2  11   0        2.32       -0.68      3.37 o
   3  11   0       60.46       67.45      6.53 o
   4  11   0       32.36       19.51      4.38 o
   5  11   0      117.16      107.33      8.18 o
   6  11   0       52.64       60.45      5.93 o
   7  11   0      106.32       87.89     10.95 o
   8  11   0        0.63        7.77      4.03 o
   9  11   0        0.03        1.57      3.24 o
  10  11   0        8.15        7.73      4.12 o
  11  11   0        0.69        1.03      4.31 o
  12  11   0        0.05        3.67      4.18 o
   0  12   0       64.99       74.63     31.38 o
   1  12   0       14.11       13.44      3.81 o
   2  12   0       97.22       87.09      7.70 o
   3  12   0       70.96       57.64      6.52 o
   4  12   0       78.55       74.34      7.39 o
   5  12   0       79.47       96.22      8.50 o
   6  12   0      101.47       79.66      7.86 o
   7  12   0        0.75        3.01      3.63 o
   8  12   0        0.07       -0.07      3.92 o
   9  12   0        1.20        5.87      4.86 o
  10  12   0        0.14        0.52      4.40 o
  11  12   0        2.69        2.01      5.36 o
   1  13   0       29.85       30.78      6.17 o
   2  13   0        4.10        0.72      3.53 o
   3  13   0       18.06       15.72      4.30 o
   4  13   0       22.15       26.86      5.30 o
   5  13   0       47.55       43.00      8.24 o
   6  13   0       31.18       35.70      6.65 o
   7  13   0      107.80      113.34      9.81 o
   8  13   0        2.59        6.14      3.99 o
   9  13   0        0.60        7.77      4.92 o
  10  13   0        7.45        9.00      6.70 o
   0  14   0       32.02       26.19      6.22 o
   1  14   0        2.43        3.38      2.97 o
   2  14   0        3.01        4.94      3.91 o
   3  14   0        4.63        3.29      3.62 o
   4  14   0       44.65       42.02      6.65 o
   5  14   0       12.68        7.71      4.42 o
   6  14   0        4.89        5.45      4.11 o
   7  14   0        1.55        7.11      4.96 o
   8  14   0        3.26        2.18      4.31 o
   9  14   0        0.25       -0.33      4.48 o
   1  15   0       24.66       20.11      4.13 o
   2  15   0        0.67        3.49      3.47 o
   3  15   0       15.16        5.81      3.97 o
   4  15   0        1.09        1.71      4.75 o
   5  15   0       23.46       18.81      5.98 o
   6  15   0        3.92       -0.63      4.30 o
   7  15   0        7.30        8.95      5.30 o
   0  16   0       72.27       63.03      9.82 o
   1  16   0        9.59       15.79      4.26 o
   2  16   0       59.02       53.16      6.39 o
   3  16   0        6.58        9.36      4.48 o
   4  16   0       19.74       15.03      5.49 o
   5  16   0        9.97       15.61      5.87 o
 -16   1   1       25.83       28.38      6.31 o
 -15   1   1        3.37        0.55      2.84 o
 -14   1   1       24.41       18.89      3.49 o
 -13   1   1       28.19       24.81      2.76 o
 -12   1   1       15.71       12.85      2.60 o
 -11   1   1        2.34        2.45      1.79 o
 -10   1   1        6.13        4.37      1.68 o
  -9   1   1       63.16       57.83      3.55 o
  -8   1   1      172.16      177.28      6.67 o
  -7   1   1      214.35      209.87      4.30 o
  -6   1   1        4.53        1.48      0.93 o
  -5   1   1      147.13      119.68      2.50 o
  -4   1   1     4221.73     4199.05     32.09 o
  -3   1   1      109.02       90.05      1.66 o
  -2   1   1     5109.50     4832.71     41.98 o
  -1   1   1     4981.45     4605.27     43.16 o
   0   1   1      356.79      335.72      3.97 o
   1   1   1     4112.94     3887.20     26.68 o
   2   1   1     1766.87     1681.50     11.55 o
   3   1   1       26.43       22.41      1.12 o
   4   1   1      167.72      189.55      2.93 o
   5   1   1      251.52      245.15      4.11 o
   6   1   1      976.05      980.83     10.00 o
   7   1   1      152.52      146.80      5.77 o
   8   1   1      128.38      131.38      4.91 o
   9   1   1       22.47       17.76      2.23 o
  10   1   1      233.70      224.65     10.21 o
  11   1   1       62.35       64.13      4.56 o
  12   1   1      190.12      187.55      8.28 o
  13   1   1        6.61        5.25      2.58 o
  14   1   1        1.01        4.82      2.49 o
  15   1   1        0.07        0.61      2.80 o
  16   1   1        0.86        6.73      3.35 o
 -16   2   1        4.40        1.93      2.93 o
 -15   2   1       21.91       23.82      5.41 o
 -14   2   1        9.61        7.71      2.83 o
 -13   2   1       72.11       70.50      4.89 o
 -12   2   1     3948.19     3906.09     42.27 o
 -11   2   1       77.82       64.32      6.91 o
 -10   2   1      658.42      649.69     11.11 o
  -9   2   1        4.68        3.40      1.77 o
  -8   2   1       80.84       93.48      4.01 o
  -7   2   1      278.60      299.32      6.62 o
  -6   2   1     1699.48     1834.71     17.20 o
  -5   2   1      340.97      344.12      4.35 o
  -4   2   1       14.21       15.31      1.01 o
  -3   2   1     1371.78     1308.40     11.80 o
  -2   2   1      261.61      243.47      3.66 o
  -1   2   1      894.98      879.12      8.85 o
   0   2   1     8055.45     7833.58     55.16 o
   1   2   1      240.84      224.12      2.68 o
   2   2   1       52.58       50.27      1.47 o
   3   2   1      246.13      216.71      3.02 o
   4   2   1      112.42      119.48      2.54 o
   5   2   1      263.88      246.97      5.05 o
   6   2   1     7345.11     8161.37     61.08 o
   7   2   1      369.28      347.13      6.65 o
   8   2   1       32.78       32.16      3.90 o
   9   2   1       46.03       46.28      3.24 o
  10   2   1       35.02       38.65      3.44 o
  11   2   1       81.37       90.77      5.57 o
  12   2   1       30.01       30.20      3.58 o
  13   2   1       73.82       84.12      5.76 o
  14   2   1       59.83       66.83      4.98 o
  15   2   1        6.22        8.47      3.09 o
  16   2   1        9.88        5.54      3.46 o
 -16   3   1        5.48        3.05      3.57 o
 -15   3   1        1.94        0.38      3.26 o
 -14   3   1        2.08        2.02      2.72 o
 -13   3   1      425.89      400.73     12.40 o
 -12   3   1      105.82      108.47      6.24 o
 -11   3   1       78.79       88.27      7.58 o
 -10   3   1       32.06       29.57      3.75 o
  -9   3   1       18.31       24.00      5.15 o
  -8   3   1        0.97       -0.64      1.25 o
  -7   3   1      314.80      376.58      7.17 o
  -6   3   1      356.97      363.04      5.53 o
  -5   3   1     1242.23     1293.05     10.94 o
  -4   3   1      971.72      987.51      9.63 o
  -3   3   1       98.51      103.09      3.36 o
  -2   3   1     2184.11     2109.76     20.33 o
  -1   3   1    12490.92    12109.98    114.43 o
   0   3   1      201.74      199.14      3.42 o
   1   3   1     6465.45     6479.69     49.47 o
   2   3   1      166.21      173.82      3.00 o
   3   3   1      471.00      490.39      5.13 o
   4   3   1     1017.18     1036.59      9.09 o
   5   3   1        0.20        0.40      0.76 o
   6   3   1        0.03       -0.75      1.11 o
   7   3   1      630.17      632.10      9.09 o
   8   3   1       19.79       17.92      1.97 o
   9   3   1        9.33        7.10      1.78 o
  10   3   1       26.28       25.38      2.60 o
  11   3   1        0.08        1.71      1.97 o
  12   3   1        1.01        1.86      2.19 o
  13   3   1       18.12       22.87      3.19 o
  14   3   1        4.43        5.39      2.76 o
  15   3   1        0.26        4.27      2.60 o
  16   3   1        3.56        1.23      3.40 o
 -16   4   1       12.37       15.08      4.48 o
 -15   4   1       59.32       80.26      6.41 o
 -14   4   1        0.02        1.97      3.08 o
 -13   4   1        8.26        7.58      4.04 o
 -12   4   1       67.78       73.11      5.30 o
 -11   4   1       50.02       47.16      4.18 o
 -10   4   1        0.49        0.41      1.68 o
  -9   4   1        4.46        3.58      1.68 o
  -8   4   1       36.77       32.68      2.73 o
  -7   4   1      105.58      104.26      4.01 o
  -6   4   1     1835.94     1902.07     21.91 o
  -5   4   1      193.73      194.87      3.98 o
  -4   4   1       45.97       54.27      2.19 o
  -3   4   1     4198.79     4168.92     40.71 o
  -2   4   1     1250.17     1228.60     14.75 o
  -1   4   1     1345.64     1242.01     14.70 o
   0   4   1    20584.13    20308.74    173.94 o
   1   4   1      835.52      809.66      9.02 o
   2   4   1       60.94       71.73      2.98 o
   3   4   1       61.96       48.04      2.10 o
   4   4   1       19.81       17.20      1.62 o
   5   4   1       53.21       53.74      2.61 o
   6   4   1        2.20        2.77      1.30 o
   7   4   1        1.20        2.18      1.34 o
   8   4   1       18.95       21.76      2.69 o
   9   4   1      394.45      398.69      7.71 o
  10   4   1      143.80      147.63      7.70 o
  11   4   1        0.99        1.01      1.97 o
  12   4   1      482.86      490.98     10.53 o
  13   4   1        4.04        5.77      2.59 o
  14   4   1        5.68        6.08      2.74 o
  15   4   1        6.26        6.28      3.19 o
 -16   5   1       17.50       19.07      5.21 o
 -15   5   1        3.36       -0.97      3.66 o
 -14   5   1        5.01        3.24      2.89 o
 -13   5   1        3.40        0.71      2.50 o
 -12   5   1       28.22       31.48      4.02 o
 -11   5   1       79.66       84.99      6.27 o
 -10   5   1       13.96        9.52      2.68 o
  -9   5   1       20.57       20.62      4.29 o
  -8   5   1       14.49       11.58      2.60 o
  -7   5   1        6.26       11.27      2.04 o
  -6   5   1       55.35       49.64      3.06 o
  -5   5   1        2.28        2.04      1.79 o
  -4   5   1      191.63      208.42      5.02 o
  -3   5   1        2.53        0.91      1.19 o
  -2   5   1      125.64      127.40      4.28 o
  -1   5   1     2052.34     2023.73     26.79 o
   0   5   1     1140.35     1154.41     13.30 o
   1   5   1       98.25       88.92      3.77 o
   2   5   1      109.20       87.32      3.19 o
   3   5   1        6.21        5.51      1.19 o
   4   5   1        1.73       -1.06      1.09 o
   5   5   1      303.91      323.88      7.62 o
   6   5   1      391.62      406.49      8.14 o
   7   5   1      247.43      280.07      6.47 o
   8   5   1        0.43        0.09      1.53 o
   9   5   1        2.34        2.82      1.68 o
  10   5   1       57.37       52.73      3.82 o
  11   5   1      604.46      649.95     13.95 o
  12   5   1      374.07      364.16      9.13 o
  13   5   1       15.09       15.52      2.96 o
  14   5   1        0.04        3.43      2.60 o
  15   5   1        5.89        0.45      3.37 o
 -15   6   1        5.83        8.22      3.89 o
 -14   6   1       10.13        9.22      3.76 o
 -13   6   1        0.63        3.90      3.54 o
 -12   6   1      914.80      939.37     17.14 o
 -11   6   1       11.61        9.80      4.40 o
 -10   6   1        1.00       -1.31      3.57 o
  -9   6   1        4.29        3.87      2.49 o
  -8   6   1        7.65        6.04      2.28 o
  -7   6   1        1.68        5.32      1.76 o
  -6   6   1      356.51      424.62      9.91 o
  -5   6   1       27.80       33.12      2.82 o
  -4   6   1      303.85      298.21      8.04 o
  -3   6   1       28.47       33.15      2.97 o
  -2   6   1       55.35       51.40      4.20 o
  -1   6   1      243.32      255.79      6.78 o
   0   6   1     1243.94     1360.25     15.70 o
   1   6   1       37.56       40.82      3.46 o
   2   6   1      507.30      518.50      8.29 o
   3   6   1        1.31        0.56      1.31 o
   4   6   1       81.60       72.07      4.25 o
   5   6   1       88.40       81.77      4.69 o
   6   6   1      871.47      905.92     15.79 o
   7   6   1        0.08       -1.01      1.52 o
   8   6   1       59.55       59.51      4.18 o
   9   6   1       30.08       26.12      3.36 o
  10   6   1      114.75      106.39      7.72 o
  11   6   1       32.83       36.53      3.97 o
  12   6   1        0.01        3.44      2.61 o
  13   6   1       17.04       13.00      3.26 o
  14   6   1       12.57       20.12      3.90 o
  15   6   1        4.48        2.59      3.43 o
 -15   7   1        5.55        4.59      4.74 o
 -14   7   1        1.64        3.55      3.66 o
 -13   7   1      248.98      257.66     12.42 o
 -12   7   1       84.46       88.34      8.56 o
 -11   7   1       73.66       85.82      6.61 o
 -10   7   1        6.18        4.36      2.61 o
  -9   7   1        7.95        8.02      2.84 o
  -8   7   1       19.62       20.14      2.94 o
  -7   7   1       76.46       92.40      4.97 o
  -6   7   1      156.54      166.67      6.88 o
  -5   7   1     1256.20     1347.27     22.69 o
  -4   7   1       11.32        9.87      2.66 o
  -3   7   1        7.98        5.09      2.14 o
  -2   7   1      124.96      112.96      6.90 o
  -1   7   1     3454.89     3394.74     59.54 o
   0   7   1        1.81        0.92      2.42 o
   1   7   1      682.16      674.32     13.40 o
   2   7   1        0.87       -2.45      1.63 o
   3   7   1       73.45       70.11      4.80 o
   4   7   1      146.55      140.84      6.14 o
   5   7   1        0.01       -0.73      1.88 o
   6   7   1       26.68       28.70      4.02 o
   7   7   1      265.67      280.26      8.29 o
   8   7   1        0.27       -0.36      2.27 o
   9   7   1       29.20       31.53      4.14 o
  10   7   1       42.12       43.53      4.58 o
  11   7   1       12.68        8.81      3.27 o
  12   7   1       37.93       37.16      4.75 o
  13   7   1       30.91       31.77      6.40 o
  14   7   1        3.32        0.89      3.33 o
 -14   8   1       17.41       11.41      4.25 o
 -13   8   1       24.29       28.05      6.15 o
 -12   8   1       63.55       77.31     10.95 o
 -11   8   1        5.54        1.43      3.13 o
 -10   8   1       35.33       34.23      4.52 o
  -9   8   1       14.86       15.47      3.44 o
  -8   8   1       87.77      108.07      5.77 o
  -7   8   1        9.12       10.46      2.77 o
  -6   8   1      160.03      165.96      9.97 o
  -5   8   1       12.03        5.98      2.95 o
  -4   8   1      150.51      158.53      9.05 o
  -3   8   1      514.31      506.08     13.20 o
  -2   8   1     1170.43     1175.55     27.34 o
  -1   8   1      538.71      579.19     17.29 o
   0   8   1     6240.47     6011.52     81.35 o
   1   8   1       65.83       61.42      5.57 o
   2   8   1        2.04       -0.11      2.08 o
   3   8   1       36.28       43.17      4.41 o
   4   8   1      109.02       98.03      5.47 o
   5   8   1      194.46      183.60      6.90 o
   6   8   1       14.46       18.90      3.28 o
   7   8   1       12.75        7.68      2.63 o
   8   8   1       16.90       20.69      3.89 o
   9   8   1      101.67      106.67      6.68 o
  10   8   1      234.07      247.80      9.98 o
  11   8   1       19.65       21.93      3.92 o
  12   8   1      411.61      409.85     12.30 o
  13   8   1        0.00        0.07      3.15 o
  14   8   1        2.79       -1.87      3.89 o
 -14   9   1        0.25        0.14      3.92 o
 -13   9   1        0.70        4.61      4.57 o
 -12   9   1        1.17        1.89      4.53 o
 -11   9   1      111.95      115.12      9.72 o
 -10   9   1        0.01       -3.44      2.38 o
  -9   9   1        5.60        6.26      3.16 o
  -8   9   1       81.37      100.91     12.51 o
  -7   9   1        3.47        5.77      2.55 o
  -6   9   1        0.18       -3.10      2.74 o
  -5   9   1      173.86      180.21      9.73 o
  -4   9   1       86.44       82.61      7.53 o
  -3   9   1        0.01        1.18      2.53 o
  -2   9   1      125.85      136.50      7.96 o
  -1   9   1      750.78      753.06     20.99 o
   0   9   1      346.34      347.96     13.72 o
   1   9   1      747.42      733.51     16.97 o
   2   9   1       25.96       31.05      3.98 o
   3   9   1        1.14        2.69      2.37 o
   4   9   1        0.84        0.83      2.34 o
   5   9   1       16.78       20.35      3.15 o
   6   9   1        6.17        8.42      2.81 o
   7   9   1        4.11        3.52      2.95 o
   8   9   1       16.36       17.72      3.81 o
   9   9   1       65.82       73.66     12.32 o
  10   9   1        0.00        0.16      3.03 o
  11   9   1      539.81      547.07     14.19 o
  12   9   1      150.26      149.57      8.95 o
  13   9   1        1.28       -2.38      3.17 o
 -13  10   1        1.38        0.56      3.96 o
 -12  10   1       33.12       40.42      6.53 o
 -11  10   1        8.04        5.18      5.02 o
 -10  10   1       63.54       65.77     11.03 o
  -9  10   1       35.29       38.42      4.40 o
  -8  10   1       17.00       11.90      3.68 o
  -7  10   1        1.21        1.06      2.54 o
  -6  10   1      179.05      200.17      9.41 o
  -5  10   1       12.92        9.96      3.05 o
  -4  10   1       46.17       43.60      5.80 o
  -3  10   1        4.90        8.36      3.13 o
  -2  10   1        1.24        1.15      2.71 o
  -1  10   1       44.44       47.35      5.20 o
   0  10   1      220.59      231.86      9.28 o
   1  10   1       24.65       28.67      4.30 o
   2  10   1      184.22      175.86     12.95 o
   3  10   1       23.43       24.44      4.82 o
   4  10   1        0.11        3.53      2.76 o
   5  10   1       13.85       17.55      3.71 o
   6  10   1       90.41       87.00      6.89 o
   7  10   1       30.19       35.24      5.19 o
   8  10   1        0.23        0.32      2.70 o
   9  10   1       12.39       13.18      4.20 o
  10  10   1      134.21      136.67      8.34 o
  11  10   1       74.76       89.32      6.97 o
  12  10   1        2.51        3.03      3.32 o
  13  10   1        4.08       -0.60      4.27 o
 -12  11   1        2.82        1.14      3.96 o
 -11  11   1       14.73       11.41      5.86 o
 -10  11   1        2.83        2.03      4.41 o
  -9  11   1        7.98        9.86      4.63 o
  -8  11   1        9.04       10.95      4.65 o
  -7  11   1        7.58        3.00      3.15 o
  -6  11   1       11.32       12.51      3.50 o
  -5  11   1      160.66      145.49      9.75 o
  -4  11   1        7.07        6.06      3.51 o
  -3  11   1       15.75       14.59      3.87 o
  -2  11   1       21.12       17.69      3.76 o
  -1  11   1      164.47      134.71      8.75 o
   0  11   1       36.36       36.53      8.89 o
   1  11   1        0.55        2.72      2.76 o
   2  11   1        4.85        1.68      3.00 o
   3  11   1        0.00        2.93      3.17 o
   4  11   1        0.06        0.90      2.95 o
   5  11   1        7.11       15.09      4.00 o
   6  11   1        2.92        4.57      3.35 o
   7  11   1        6.49        2.35      3.24 o
   8  11   1        0.02       -2.96      4.57 o
   9  11   1       13.70       12.91      4.41 o
  10  11   1      102.14      113.16      7.98 o
  11  11   1       10.96        9.46      4.14 o
  12  11   1       20.10       14.42      5.05 o
 -11  12   1        2.76        5.15      4.28 o
 -10  12   1        8.00        8.65      4.42 o
  -9  12   1       16.91       12.97      5.49 o
  -8  12   1       33.86       36.00      5.93 o
  -7  12   1       16.17       25.42      4.51 o
  -6  12   1       12.72       15.81      3.60 o
  -5  12   1        3.24        4.26      3.76 o
  -4  12   1       18.02       18.57      4.53 o
  -3  12   1        0.25       -3.84      2.56 o
  -2  12   1      103.43       95.78      7.78 o
  -1  12   1       48.84       41.49      5.53 o
   0  12   1      711.33      632.77     17.50 o
   1  12   1       11.24        7.37      3.87 o
   2  12   1        6.57       11.40      3.84 o
   3  12   1        2.49       -3.25      3.02 o
   4  12   1        6.84        9.21      3.99 o
   5  12   1        4.68        5.16      3.47 o
   6  12   1        0.37        2.35      4.60 o
   7  12   1       17.79        6.79      6.00 o
   8  12   1        4.73       -0.58      4.00 o
   9  12   1       12.28        3.80      8.89 o
  10  12   1       53.41       59.61      6.54 o
  11  12   1        6.63        3.48      6.33 o
 -10  13   1        0.54        2.52      4.20 o
  -9  13   1        6.16       10.33      5.23 o
  -8  13   1        2.83        0.19      3.66 o
  -7  13   1       25.69       17.57      5.16 o
  -6  13   1        7.78        7.92      4.04 o
  -5  13   1       40.16       44.77      6.72 o
  -4  13   1        7.74        2.16      3.20 o
  -3  13   1        1.12        2.13      3.08 o
  -2  13   1        7.23        5.19      2.77 o
  -1  13   1       41.48       35.93      4.78 o
   0  13   1       17.60        7.74      3.58 o
   1  13   1      248.20      252.05     14.29 o
   2  13   1        8.63        3.65      3.38 o
   3  13   1        5.53       19.75      5.74 o
   4  13   1        6.29        8.15      5.54 o
   5  13   1       15.46       12.69      4.45 o
   6  13   1        8.68        8.23      4.18 o
   7  13   1       17.23       14.54      5.08 o
   8  13   1        1.59       -0.81      4.18 o
   9  13   1       27.78       31.04      6.11 o
  10  13   1        0.73       -6.51      4.38 o
  -9  14   1       14.95       17.60      5.67 o
  -8  14   1       14.25        7.54      4.91 o
  -7  14   1        3.23        1.54      4.32 o
  -6  14   1       25.41       29.18      6.05 o
  -5  14   1        0.04        3.87      4.53 o
  -4  14   1        0.32       -0.26      3.19 o
  -3  14   1        1.68        0.83      3.63 o
  -2  14   1        2.11        2.80      3.04 o
  -1  14   1        6.75        4.59      4.07 o
   0  14   1       24.39       21.46      4.81 o
   1  14   1       20.73       24.11      5.13 o
   2  14   1       46.01       42.97      6.16 o
   3  14   1       27.27       18.06      4.73 o
   4  14   1       22.49       21.05      5.37 o
   5  14   1        1.21       -1.93      3.70 o
   6  14   1       10.23        4.60      4.30 o
   7  14   1        6.73        9.03      6.34 o
   8  14   1       28.95       35.94     13.51 o
   9  14   1        3.99        2.19      5.49 o
  -7  15   1        0.01       -0.43      4.18 o
  -6  15   1        0.14        3.92      4.44 o
  -5  15   1        4.14       -1.22      4.53 o
  -4  15   1        1.41        1.49      3.63 o
  -3  15   1        7.05        8.78      3.44 o
  -2  15   1        8.24        6.87      3.42 o
  -1  15   1        0.02       -1.83      3.01 o
   0  15   1        5.53        3.82      3.51 o
   1  15   1       13.42       10.69      4.53 o
   2  15   1        0.63        4.54      3.59 o
   3  15   1        8.79        6.78      4.25 o
   4  15   1        3.22        6.78      4.63 o
   5  15   1        9.39        7.97      4.72 o
   6  15   1        0.14       -5.10      3.76 o
   7  15   1       15.58       15.84      6.07 o
  -5  16   1        0.58        1.69      5.09 o
  -4  16   1        9.32        3.65      3.74 o
  -3  16   1        4.69        1.32      5.73 o
  -2  16   1       10.17       13.33      4.28 o
  -1  16   1        2.21       -1.98      3.74 o
   0  16   1       41.85       27.49      5.45 o
   1  16   1        4.53        4.03      4.47 o
   2  16   1        3.38        8.57      4.63 o
   3  16   1        1.41        4.04      4.48 o
   4  16   1        1.01       -1.90      4.79 o
   5  16   1       11.53        3.14      5.75 o
 -16   0   2       24.44       24.94      7.46 o
 -15   0   2        8.02       16.94      4.56 o
 -14   0   2        5.25        0.19      2.99 o
 -13   0   2        5.73        3.29      5.52 o
 -12   0   2       74.05       68.28      6.25 o
 -11   0   2        9.65        9.68      3.29 o
 -10   0   2       49.45       46.14      4.66 o
  -9   0   2      276.01      292.75     10.82 o
  -8   0   2      159.97      123.72      9.75 o
  -7   0   2       57.09       49.99      4.20 o
  -6   0   2    11380.57    12361.41    154.65 o
  -5   0   2       17.51       19.15      1.93 o
  -4   0   2      223.26      224.27      5.85 o
  -3   0   2     1655.65     1552.99     29.24 o
  -2   0   2        0.72       -1.15      1.73 o
  -1   0   2     2370.04     2072.13     49.41 o
   0   0   2     4224.80     4052.76     64.60 o
   1   0   2       11.42       12.89      2.62 o
   2   0   2       73.30       66.85      2.77 o
   3   0   2      561.69      583.87      7.36 o
   4   0   2      839.14      816.83     10.27 o
   5   0   2     1497.42     1587.68     19.48 o
   6   0   2     1397.27     1483.28     30.73 o
   7   0   2       11.55        8.80      2.41 o
   8   0   2       69.63       80.28      9.81 o
   9   0   2      100.05      119.69     13.18 o
  10   0   2      119.39      122.39     14.44 o
  11   0   2       93.15       70.99      7.97 o
  12   0   2      273.05      252.09     17.61 o
  13   0   2        9.06        4.10      3.59 o
  14   0   2        5.39        5.86      6.54 o
  15   0   2        4.09        0.08      3.97 o
 -16   1   2       57.08       46.20      6.09 o
 -15   1   2        2.51       -0.20      2.67 o
 -14   1   2       53.29       40.74      4.50 o
 -13   1   2       35.14       34.71      3.81 o
 -12   1   2       51.07       48.21      4.07 o
 -11   1   2        8.68        8.22      1.75 o
 -10   1   2       11.11       17.21      2.04 o
  -9   1   2        3.74        4.99      1.36 o
  -8   1   2       18.08       25.44      3.10 o
  -7   1   2      566.95      605.62      8.59 o
  -6   1   2      668.64      677.59      7.40 o
  -5   1   2       13.30       15.92      1.09 o
  -4   1   2      222.34      224.86      3.99 o
  -3   1   2        0.25       -0.29      0.74 o
  -2   1   2       11.47       15.54      1.76 o
  -1   1   2      118.68      101.70      3.41 o
   0   1   2      396.34      387.21     10.52 o
   1   1   2     3223.04     3111.47     24.71 o
   2   1   2      280.98      295.45      4.08 o
   3   1   2      279.24      269.84      3.17 o
   4   1   2      497.86      516.42      6.06 o
   5   1   2     1603.45     1768.31     13.82 o
   6   1   2      209.05      221.34      4.27 o
   7   1   2      631.96      671.25     13.10 o
   8   1   2        2.30        4.14      1.71 o
   9   1   2       81.33       80.79      4.57 o
  10   1   2       30.48       21.12      2.81 o
  11   1   2       89.86       90.44      7.21 o
  12   1   2      181.97      166.28      7.55 o
  13   1   2        9.53        2.15      3.35 o
  14   1   2        2.95        5.52      2.97 o
  15   1   2        0.25       -0.79      2.90 o
 -16   2   2       12.47       20.03      4.84 o
 -15   2   2       24.16       22.46      6.31 o
 -14   2   2        1.58        2.01      2.74 o
 -13   2   2       10.97       13.30      3.00 o
 -12   2   2      179.02      175.22      7.03 o
 -11   2   2       20.13       23.53      2.84 o
 -10   2   2       93.14       88.23      4.18 o
  -9   2   2       13.11       17.52      2.21 o
  -8   2   2        0.84        1.84      1.21 o
  -7   2   2       10.15       15.28      1.54 o
  -6   2   2       78.65       75.50      2.31 o
  -5   2   2      135.71      119.41      3.18 o
  -4   2   2        3.15       -0.13      0.80 o
  -3   2   2      144.82      123.40      3.42 o
  -2   2   2        0.35        4.75      0.88 o
  -1   2   2      791.16      786.45      8.47 o
   0   2   2      240.92      231.91      3.05 o
   1   2   2        2.67        1.81      0.75 o
   2   2   2      355.87      352.43      3.90 o
   3   2   2      121.67      124.23      2.23 o
   4   2   2      117.99      132.01      3.15 o
   5   2   2      275.42      280.73      4.63 o
   6   2   2      324.06      332.85      5.31 o
   7   2   2        3.26        1.57      1.29 o
   8   2   2       20.53       22.77      2.32 o
   9   2   2        6.84        5.78      1.90 o
  10   2   2        0.05       -1.67      1.58 o
  11   2   2        0.38       -0.76      1.93 o
  12   2   2        8.29        3.22      2.44 o
  13   2   2       10.77        4.28      2.56 o
  14   2   2        0.65        0.31      2.72 o
  15   2   2        4.31       12.53      3.39 o
 -16   3   2       38.57       52.15      6.25 o
 -15   3   2        0.84       -2.95      3.10 o
 -14   3   2       23.77       21.14      3.61 o
 -13   3   2       89.16       70.88      5.52 o
 -12   3   2        1.60        2.43      2.33 o
 -11   3   2       31.61       39.06      3.21 o
 -10   3   2        4.75        9.79      2.12 o
  -9   3   2        3.70        4.10      1.44 o
  -8   3   2      109.51      109.57      4.14 o
  -7   3   2       36.01       49.85      2.32 o
  -6   3   2      375.83      416.10      6.53 o
  -5   3   2      566.27      547.99      7.71 o
  -4   3   2      696.76      681.86      8.50 o
  -3   3   2        0.57       -0.08      1.00 o
  -2   3   2      365.26      361.47      5.23 o
  -1   3   2      583.85      563.68      8.57 o
   0   3   2     1246.84     1330.75     15.08 o
   1   3   2      341.69      346.19      4.10 o
   2   3   2       65.24       68.08      1.79 o
   3   3   2       34.17       35.17      1.52 o
   4   3   2      228.55      221.58      3.53 o
   5   3   2      496.03      534.01     10.99 o
   6   3   2      563.68      610.19      8.89 o
   7   3   2      227.35      234.77      5.48 o
   8   3   2       35.78       41.07      2.97 o
   9   3   2       33.10       38.51      3.33 o
  10   3   2        1.11        0.73      1.87 o
  11   3   2      148.18      132.27      6.19 o
  12   3   2      150.55      132.09      6.55 o
  13   3   2        2.96        4.06      2.49 o
  14   3   2        1.15        0.80      2.58 o
  15   3   2        0.00        3.84      3.19 o
 -16   4   2        8.91       15.46      4.57 o
 -15   4   2        1.28        4.04      3.55 o
 -14   4   2        0.05        0.23      2.90 o
 -13   4   2        0.15        1.67      2.31 o
 -12   4   2      122.22      112.66      6.81 o
 -11   4   2        1.91        6.27      2.25 o
 -10   4   2      114.78      105.13      5.30 o
  -9   4   2        1.42        3.42      2.36 o
  -8   4   2       19.78       21.40      3.00 o
  -7   4   2       11.01       11.53      3.49 o
  -6   4   2     2886.57     3149.03     31.21 o
  -5   4   2       64.07       67.56      4.25 o
  -4   4   2       13.98       17.59      1.74 o
  -3   4   2       37.56       36.94      1.78 o
  -2   4   2        0.31       -0.13      0.75 o
  -1   4   2      659.35      669.43      7.04 o
   0   4   2     1312.22     1283.30     10.98 o
   1   4   2        9.75        8.24      0.91 o
   2   4   2      369.78      349.39      4.55 o
   3   4   2       19.03       20.64      1.39 o
   4   4   2      282.65      271.53      4.24 o
   5   4   2      947.65      977.12     14.13 o
   6   4   2      290.39      318.23      6.27 o
   7   4   2       15.39       18.91      2.09 o
   8   4   2       70.00       76.36      4.19 o
   9   4   2        1.32       -0.41      1.61 o
  10   4   2       73.62       69.30      4.56 o
  11   4   2       37.39       34.82      3.69 o
  12   4   2      121.17      105.33      6.18 o
  13   4   2        0.00        3.40      2.54 o
  14   4   2        0.39        1.44      2.65 o
  15   4   2        0.47        2.14      2.85 o
 -15   5   2       17.85       20.37      4.87 o
 -14   5   2       42.90       48.83      5.60 o
 -13   5   2       46.29       59.02      7.65 o
 -12   5   2       24.31       20.18      4.82 o
 -11   5   2       86.92      107.98     10.12 o
 -10   5   2       40.70       32.11      4.65 o
  -9   5   2        0.44       -1.44      2.28 o
  -8   5   2      221.05      230.65      8.80 o
  -7   5   2      682.16      715.55     13.40 o
  -6   5   2      168.78      171.44      6.61 o
  -5   5   2      218.52      238.83      8.90 o
  -4   5   2      101.95       78.81      3.59 o
  -3   5   2       18.92       19.74      2.06 o
  -2   5   2        0.00        1.09      1.42 o
  -1   5   2      176.12      165.98      3.95 o
   0   5   2        5.77        9.12      1.16 o
   1   5   2     1197.52     1291.16     12.15 o
   2   5   2       78.13       66.43      3.27 o
   3   5   2        1.35        0.93      0.98 o
   4   5   2       33.14       28.71      2.19 o
   5   5   2      792.09      818.15     11.52 o
   6   5   2       43.56       47.06      4.05 o
   7   5   2       48.62       57.81      3.44 o
   8   5   2       14.82       11.96      2.33 o
   9   5   2       31.51       29.04      3.01 o
  10   5   2       14.75       15.30      2.62 o
  11   5   2        0.00        1.95      2.01 o
  12   5   2       46.13       40.58      4.35 o
  13   5   2        5.11        5.03      2.60 o
  14   5   2        0.17        2.44      2.67 o
 -15   6   2       59.15       60.64      6.75 o
 -14   6   2       40.04       35.05      5.63 o
 -13   6   2        3.61        0.65      4.09 o
 -12   6   2      854.45      880.82     22.52 o
 -11   6   2       54.79       58.11      6.52 o
 -10   6   2      154.71      151.82     11.31 o
  -9   6   2        0.66       -2.10      2.42 o
  -8   6   2        8.92        7.79      1.64 o
  -7   6   2        4.99        7.47      1.62 o
  -6   6   2       16.09       18.22      1.96 o
  -5   6   2       46.48       43.83      3.00 o
  -4   6   2        3.62        2.90      1.71 o
  -3   6   2      171.61      172.36      5.91 o
  -2   6   2      207.19      203.55      4.83 o
  -1   6   2      767.35      762.98     10.61 o
   0   6   2      982.63     1024.49     13.12 o
   1   6   2       49.41       56.58      2.60 o
   2   6   2      221.66      236.13      6.20 o
   3   6   2        9.13        9.40      1.95 o
   4   6   2      213.13      215.98      5.79 o
   5   6   2      199.49      218.31      6.19 o
   6   6   2      396.64      396.52      8.76 o
   7   6   2       20.36       19.84      2.93 o
   8   6   2       10.95       10.61      2.63 o
   9   6   2        4.52        4.87      2.63 o
  10   6   2        3.71        9.09      2.74 o
  11   6   2        3.25        6.16      2.77 o
  12   6   2       28.56       33.04      4.21 o
  13   6   2       70.68       67.70      9.23 o
  14   6   2        1.51        8.49      3.53 o
 -15   7   2        0.45       -0.97      3.50 o
 -14   7   2        4.79        9.40      3.95 o
 -13   7   2      156.79      164.14     11.13 o
 -12   7   2      145.41      143.99     11.93 o
 -11   7   2       14.43       14.04      4.24 o
 -10   7   2        0.37        7.30      3.19 o
  -9   7   2        1.22        2.72      2.06 o
  -8   7   2       14.65       11.91      3.49 o
  -7   7   2       16.47       19.70      5.14 o
  -6   7   2       76.55       83.48      5.53 o
  -5   7   2       49.94       49.76      4.41 o
  -4   7   2        0.44        1.24      2.09 o
  -3   7   2        5.04        2.28      2.52 o
  -2   7   2      574.02      559.93     13.45 o
  -1   7   2     2040.81     2057.04     25.99 o
   0   7   2     1705.61     1745.68     22.89 o
   1   7   2      436.14      405.41      8.71 o
   2   7   2       27.00       33.36      3.46 o
   3   7   2       83.53       80.92      4.69 o
   4   7   2       51.36       54.56      3.68 o
   5   7   2      133.24      152.86      7.00 o
   6   7   2      164.28      198.28      7.15 o
   7   7   2      101.49      119.03      6.90 o
   8   7   2        0.07        4.21      2.47 o
   9   7   2        6.00        7.85      2.77 o
  10   7   2       13.82       14.56      3.37 o
  11   7   2      135.42      138.18      8.16 o
  12   7   2       61.67       59.20      7.13 o
  13   7   2        3.54        2.66      3.26 o
  14   7   2        0.00        2.14      3.78 o
 -14   8   2        0.71        2.14      4.71 o
 -13   8   2        5.24       10.25      4.74 o
 -12   8   2       85.08       94.25      9.09 o
 -11   8   2        4.44       -0.42      3.24 o
 -10   8   2       55.80       43.79      5.83 o
  -9   8   2       16.79       18.74      3.01 o
  -8   8   2        1.23        0.81      2.96 o
  -7   8   2       50.60       54.22      7.21 o
  -6   8   2       30.26       31.78      2.98 o
  -5   8   2       31.67       32.43      7.89 o
  -4   8   2       26.90       15.66      3.29 o
  -3   8   2      234.32      244.63     10.56 o
  -2   8   2      255.08      254.42      8.03 o
  -1   8   2       91.01       91.72      5.52 o
   0   8   2        2.94        4.56      2.29 o
   1   8   2        4.80       -0.29      1.89 o
   2   8   2       45.59       46.94      4.33 o
   3   8   2        2.99        6.35      2.28 o
   4   8   2        0.87        0.59      2.00 o
   5   8   2       48.09       48.16      4.63 o
   6   8   2       28.26       31.16      3.81 o
   7   8   2       19.36       16.78      3.21 o
   8   8   2      131.17      135.16      7.32 o
   9   8   2       96.68      109.70      6.99 o
  10   8   2        8.55       10.90      3.38 o
  11   8   2       10.61        9.12      3.52 o
  12   8   2        3.02        8.05      3.33 o
  13   8   2        1.60        2.68      3.56 o
 -13   9   2       36.77       64.93     11.02 o
 -12   9   2        9.43        6.13      4.45 o
 -11   9   2        4.33        3.20      4.09 o
 -10   9   2        0.33       -1.87      3.63 o
  -9   9   2        0.27       -1.43      2.87 o
  -8   9   2        1.18       -2.85      1.90 o
  -7   9   2       13.85       10.02      2.56 o
  -6   9   2        5.38        7.11      2.51 o
  -5   9   2       10.98       13.28      3.39 o
  -4   9   2        0.16       -0.65      2.21 o
  -3   9   2       34.27       37.60      4.01 o
  -2   9   2      148.31      157.17      7.70 o
  -1   9   2      160.07      186.54      7.73 o
   0   9   2      143.57      160.75      7.86 o
   1   9   2      290.42      314.57     15.05 o
   2   9   2       21.07       13.42      3.09 o
   3   9   2        0.23        4.15      2.37 o
   4   9   2       50.89       43.66      7.89 o
   5   9   2        0.00        2.50      2.72 o
   6   9   2      195.82      214.86      8.77 o
   7   9   2        5.99        8.55      2.88 o
   8   9   2        3.16        1.64      2.83 o
   9   9   2        0.72        3.36      2.89 o
  10   9   2        9.16        6.70      3.25 o
  11   9   2       91.42      109.31      7.72 o
  12   9   2       16.04       25.05      4.72 o
  13   9   2       10.60       11.10      4.03 o
 -13  10   2        2.60        2.27      8.27 o
 -12  10   2      514.60      530.81     18.47 o
 -11  10   2       24.97       24.27      5.33 o
 -10  10   2       47.97       57.05      9.65 o
  -9  10   2        9.32        3.65      4.32 o
  -8  10   2       19.25       27.61      9.49 o
  -7  10   2        4.75        2.96      2.66 o
  -6  10   2       12.57       13.55      3.11 o
  -5  10   2       14.22       11.60      3.76 o
  -4  10   2        0.23        1.06      2.87 o
  -3  10   2       54.06       47.95      5.40 o
  -2  10   2      182.87      191.26      9.09 o
  -1  10   2      103.00      111.93      7.04 o
   0  10   2      636.51      639.90     14.65 o
   1  10   2       18.70       19.87      3.66 o
   2  10   2        0.90       -0.75      2.73 o
   3  10   2       27.85       28.14      4.27 o
   4  10   2       32.54       44.89      7.06 o
   5  10   2        5.00        7.50      3.40 o
   6  10   2      155.36      160.84     10.90 o
   7  10   2        0.23       -3.59      2.39 o
   8  10   2       14.69       16.50      3.78 o
   9  10   2        9.97        7.01      3.35 o
  10  10   2        2.60        2.80      3.19 o
  11  10   2       23.09       26.08      4.74 o
  12  10   2        8.23        6.03      3.83 o
 -12  11   2       89.39       72.88      8.63 o
 -11  11   2       19.38       27.11      8.56 o
 -10  11   2        0.61        0.48      3.70 o
  -9  11   2        0.61       -2.08      3.63 o
  -8  11   2        3.68       -2.58      2.49 o
  -7  11   2        8.94       11.35      4.11 o
  -6  11   2        2.75        2.06      2.84 o
  -5  11   2       40.18       40.97      5.63 o
  -4  11   2        9.77        8.20      4.44 o
  -3  11   2       28.64       30.06      4.65 o
  -2  11   2       74.93       77.94      6.60 o
  -1  11   2      879.58      820.75     21.97 o
   0  11   2      326.70      310.23     10.48 o
   1  11   2      135.76      137.28      8.25 o
   2  11   2       29.92       24.45      4.46 o
   3  11   2        5.83        9.02      3.50 o
   4  11   2        4.27        5.11      3.20 o
   5  11   2        6.83        7.23      3.82 o
   6  11   2       46.95       60.03      6.34 o
   7  11   2      125.85      136.73      8.15 o
   8  11   2        0.41        3.76      3.19 o
   9  11   2        0.05        1.71      3.04 o
  10  11   2       37.16       40.46      5.49 o
  11  11   2       42.96       54.94      6.34 o
 -11  12   2        5.28        4.63      4.65 o
 -10  12   2        4.92        0.78      3.52 o
  -9  12   2        5.07       -2.35      3.53 o
  -8  12   2        1.65       -3.55      3.63 o
  -7  12   2        4.59        7.78      3.81 o
  -6  12   2        2.06       -2.69      3.66 o
  -5  12   2        6.73        2.08      3.53 o
  -4  12   2       99.54       95.80      6.83 o
  -3  12   2       97.91       90.77      6.67 o
  -2  12   2      356.53      351.46     12.58 o
  -1  12   2      256.81      270.63     11.33 o
   0  12   2       48.32       43.60      5.83 o
   1  12   2        0.32       -0.78      2.74 o
   2  12   2        4.85        7.87      4.65 o
   3  12   2        5.25        9.29      3.74 o
   4  12   2        7.09        6.91      3.91 o
   5  12   2       33.26       31.18      5.15 o
   6  12   2       39.89       50.10      6.15 o
   7  12   2       87.82      123.52      8.09 o
   8  12   2      120.51      121.78      8.78 o
   9  12   2       83.38       91.44      9.95 o
  10  12   2       90.56      100.48      8.26 o
 -10  13   2        0.00        8.21      4.85 o
  -9  13   2        5.71        4.58      4.87 o
  -8  13   2        4.42        4.99      4.82 o
  -7  13   2        2.92        0.80      3.47 o
  -6  13   2       23.67       31.70      6.20 o
  -5  13   2        4.65        6.79      4.04 o
  -4  13   2        0.01       -0.14      2.19 o
  -3  13   2       42.13       59.77      5.98 o
  -2  13   2      187.05      181.32      9.56 o
  -1  13   2       28.01       20.84     10.34 o
   0  13   2       48.71       43.60      6.09 o
   1  13   2       16.01       13.03      4.66 o
   2  13   2        0.03        0.91      3.24 o
   3  13   2        4.23        1.21      3.09 o
   4  13   2       16.92       10.05      4.27 o
   5  13   2       35.81       55.13      6.78 o
   6  13   2      110.26      125.55      9.50 o
   7  13   2       45.78       49.63      6.77 o
   8  13   2        0.26       -0.56      3.28 o
   9  13   2        3.33       -0.94      3.76 o
  -8  14   2        3.02        2.73      5.80 o
  -7  14   2       15.32       12.37      5.16 o
  -6  14   2       69.78       82.69      9.07 o
  -5  14   2       58.42       64.43      6.47 o
  -4  14   2       10.10       11.40      3.69 o
  -3  14   2       10.86        9.45      3.72 o
  -2  14   2        5.68        1.32      3.74 o
  -1  14   2       15.97        7.65      4.25 o
   0  14   2      130.24      104.62     12.66 o
   1  14   2        2.65        3.57      4.12 o
   2  14   2        0.16        0.66      3.54 o
   3  14   2        2.59       -0.59      3.53 o
   4  14   2        2.67        6.74      5.60 o
   5  14   2        2.28        1.45      4.40 o
   6  14   2      125.18      146.65     19.23 o
   7  14   2       24.34       31.45      9.39 o
   8  14   2       28.45       23.66      5.30 o
  -6  15   2       21.29       16.52      5.84 o
  -5  15   2      108.44      119.90      8.80 o
  -4  15   2        5.31       -1.57      3.02 o
  -3  15   2        6.08        2.24      3.52 o
  -2  15   2        1.12       -1.26      3.73 o
  -1  15   2      176.30      153.46      9.77 o
   0  15   2       33.01       23.95      6.59 o
   1  15   2        4.68        0.85      4.45 o
   2  15   2        4.11        4.23      4.78 o
   3  15   2        0.05       -5.67      3.78 o
   4  15   2        0.05        1.59      3.91 o
   5  15   2        1.31       -5.18      4.56 o
   6  15   2       16.62       18.08      5.58 o
  -3  16   2       20.70       15.84      5.06 o
  -2  16   2       83.62       74.63      7.75 o
  -1  16   2       45.68       33.24      5.94 o
   0  16   2       12.17        5.29      5.67 o
   1  16   2        0.61       -0.73      4.71 o
   2  16   2        0.13       -2.39      4.38 o
   3  16   2        2.09        0.14      4.22 o
 -16   1   3        4.17        5.82      7.77 o
 -15   1   3        0.20       -2.80      4.32 o
 -14   1   3        4.01        1.14      3.93 o
 -13   1   3       60.75       49.94      4.58 o
 -12   1   3      147.19      145.04      6.78 o
 -11   1   3      155.42      164.03     14.11 o
 -10   1   3       97.41      120.35      6.16 o
  -9   1   3        4.79        2.84      1.94 o
  -8   1   3      245.08      260.51      7.18 o
  -7   1   3       60.80       75.29      2.75 o
  -6   1   3       79.80       78.47      3.33 o
  -5   1   3      154.58      169.32      3.51 o
  -4   1   3        5.17       10.44      1.23 o
  -3   1   3       30.77       30.45      1.62 o
  -2   1   3      142.81      142.14      5.52 o
  -1   1   3     1271.08     1341.75     19.70 o
   0   1   3     2096.23     2157.96     32.19 o
   1   1   3        4.58        0.50      1.50 o
   2   1   3      175.84      156.21      3.08 o
   3   1   3       11.38       16.03      1.46 o
   4   1   3      164.34      166.63      4.08 o
   5   1   3       17.84       17.03      1.41 o
   6   1   3      309.70      304.84      4.44 o
   7   1   3      123.56      121.21      5.97 o
   8   1   3        0.02       -0.13      1.63 o
   9   1   3       19.87       21.81      3.14 o
  10   1   3        6.17        9.70      2.63 o
  11   1   3      181.35      152.12      7.20 o
  12   1   3       23.86       20.42      3.47 o
  13   1   3        3.45        7.79      2.97 o
  14   1   3        1.13        6.73      4.14 o
 -15   2   3       10.53       15.47      9.21 o
 -14   2   3        8.56        7.72      4.20 o
 -13   2   3        5.88        1.78      2.62 o
 -12   2   3      298.23      251.05      7.31 o
 -11   2   3       66.30       60.23      4.34 o
 -10   2   3        1.41       -0.46      1.79 o
  -9   2   3        1.51        1.27      1.36 o
  -8   2   3       35.54       33.41      4.74 o
  -7   2   3      246.15      275.24      5.13 o
  -6   2   3      115.58      112.55      4.08 o
  -5   2   3       41.80       37.74      4.24 o
  -4   2   3       35.99       35.42      2.27 o
  -3   2   3       25.76       21.26      2.31 o
  -2   2   3      621.98      621.14      7.68 o
  -1   2   3     2109.24     2204.48     29.52 o
   0   2   3      775.67      786.76     11.30 o
   1   2   3        0.56        0.08      0.76 o
   2   2   3      165.66      183.63      3.50 o
   3   2   3        3.06        2.31      0.98 o
   4   2   3        0.80       -0.68      1.03 o
   5   2   3      125.53      118.95      4.01 o
   6   2   3       26.40       26.87      2.00 o
   7   2   3        1.32        2.72      1.66 o
   8   2   3       17.07       23.83      3.38 o
   9   2   3        0.36        0.55      1.75 o
  10   2   3       72.15       81.48      5.13 o
  11   2   3      273.20      211.82      8.46 o
  12   2   3       65.49       69.42      5.33 o
  13   2   3       68.21       63.88      5.28 o
  14   2   3        4.73        0.44      3.74 o
 -15   3   3        2.80       -0.65      3.90 o
 -14   3   3        3.23        6.75      4.04 o
 -13   3   3        0.65        1.48      3.42 o
 -12   3   3      119.19      133.22     11.04 o
 -11   3   3      135.96      129.15      8.55 o
 -10   3   3       16.79       26.67      4.07 o
  -9   3   3        4.93        5.52      2.23 o
  -8   3   3      280.16      312.78      8.22 o
  -7   3   3       30.02       38.34      2.81 o
  -6   3   3        8.59       11.73      2.49 o
  -5   3   3      346.21      336.89      7.28 o
  -4   3   3       24.30       27.17      2.41 o
  -3   3   3       96.39       88.93      4.18 o
  -2   3   3       81.78       75.42      2.72 o
  -1   3   3      266.00      285.54      4.51 o
   0   3   3     2313.42     2441.85     21.38 o
   1   3   3      400.98      373.05      5.37 o
   2   3   3       23.41       28.66      1.96 o
   3   3   3       25.03       26.23      1.96 o
   4   3   3       52.27       51.87      1.74 o
   5   3   3       35.92       35.72      1.68 o
   6   3   3       10.14        8.36      1.56 o
   7   3   3      244.59      245.96     10.65 o
   8   3   3        1.21        1.88      1.75 o
   9   3   3       12.44       18.35      2.75 o
  10   3   3       85.42       90.39      6.45 o
  11   3   3       51.19       39.14      4.00 o
  12   3   3       18.02       16.34      3.22 o
  13   3   3       11.71        8.47      3.15 o
  14   3   3        3.75        0.23      3.60 o
 -15   4   3        0.50        5.24      4.53 o
 -14   4   3       12.84        8.37      4.31 o
 -13   4   3       30.98       28.01      4.58 o
 -12   4   3        0.00        1.48      3.20 o
 -11   4   3       80.23       63.89      6.14 o
 -10   4   3        3.39        1.37      2.74 o
  -9   4   3      112.87      120.09      9.99 o
  -8   4   3        1.21        0.54      2.16 o
  -7   4   3       29.54       26.62      2.51 o
  -6   4   3      934.12      958.42     13.98 o
  -5   4   3        8.96        9.81      1.37 o
  -4   4   3       55.69       47.13      4.40 o
  -3   4   3        0.04        0.97      1.32 o
  -2   4   3       78.55       70.12      3.62 o
  -1   4   3      130.87       89.55      3.48 o
   0   4   3      108.98      138.09      5.31 o
   1   4   3      299.09      323.17      6.26 o
   2   4   3       11.61       14.46      1.66 o
   3   4   3      180.80      183.47      3.89 o
   4   4   3      110.08      112.65      2.62 o
   5   4   3      842.62      831.27     10.81 o
   6   4   3      182.16      189.65      5.28 o
   7   4   3       74.31       76.85      4.11 o
   8   4   3      102.90      101.50      5.79 o
   9   4   3        0.40        1.30      1.74 o
  10   4   3        0.53       -1.44      1.85 o
  11   4   3        9.68       11.48      2.74 o
  12   4   3        0.01        0.49      2.32 o
  13   4   3        0.99        0.15      2.76 o
  14   4   3        1.51        1.43      5.21 o
 -15   5   3        0.13        3.02      4.18 o
 -14   5   3       21.97       13.15      4.51 o
 -13   5   3       57.14       48.34      8.55 o
 -12   5   3       58.99       52.65      9.03 o
 -11   5   3        0.03        0.49      2.76 o
 -10   5   3        2.30       -1.88      2.20 o
  -9   5   3        0.05       -0.55      2.42 o
  -8   5   3        0.09        3.11      2.37 o
  -7   5   3      370.86      355.10     11.87 o
  -6   5   3      632.37      615.29     10.85 o
  -5   5   3       18.33       12.67      1.81 o
  -4   5   3       29.64       28.97      1.69 o
  -3   5   3       89.36       98.22      7.31 o
  -2   5   3       34.39       43.49      3.15 o
  -1   5   3      454.50      498.88      9.95 o
   0   5   3      472.13      486.90      8.26 o
   1   5   3       14.65        8.72      1.79 o
   2   5   3        3.19        1.38      0.93 o
   3   5   3        5.73        5.08      1.00 o
   4   5   3       24.94       29.31      1.79 o
   5   5   3      733.81      736.94     12.51 o
   6   5   3     1093.74     1055.06     15.09 o
   7   5   3        5.33        4.66      1.90 o
   8   5   3        1.35       -0.08      1.84 o
   9   5   3       20.81       20.67      2.83 o
  10   5   3       36.56       47.26      4.14 o
  11   5   3      140.36      145.97      6.85 o
  12   5   3       48.78       46.35      4.62 o
  13   5   3        1.99        2.96      3.40 o
 -14   6   3        3.50        0.58      5.29 o
 -13   6   3        0.93        4.31      5.08 o
 -12   6   3      103.18       80.50      7.51 o
 -11   6   3       28.26       23.59      4.53 o
 -10   6   3        0.14        0.45      2.78 o
  -9   6   3       11.96        7.40      3.05 o
  -8   6   3        2.61        5.46      2.33 o
  -7   6   3        3.38        2.36      3.64 o
  -6   6   3      132.83      125.43      6.21 o
  -5   6   3        1.03       -0.38      1.46 o
  -4   6   3      296.81      298.81      4.84 o
  -3   6   3        3.19        3.71      1.12 o
  -2   6   3       53.19       54.27      2.41 o
  -1   6   3       42.11       65.29      2.39 o
   0   6   3      526.18      582.29      7.23 o
   1   6   3        4.90        2.45      0.87 o
   2   6   3        0.56        0.40      0.91 o
   3   6   3       99.41      107.84      3.84 o
   4   6   3        1.49        2.95      1.67 o
   5   6   3        0.71       -0.18      1.78 o
   6   6   3       71.82       61.85      4.51 o
   7   6   3       10.58        7.73      2.32 o
   8   6   3       21.47       16.89      2.70 o
   9   6   3        4.19        4.49      2.29 o
  10   6   3        7.68        7.24      2.64 o
  11   6   3       53.24       45.66      4.34 o
  12   6   3        0.07       -1.04      2.58 o
  13   6   3       17.23        9.54      3.95 o
 -14   7   3        0.16        6.19      6.04 o
 -13   7   3        7.86       -0.17      4.01 o
 -12   7   3       14.63        9.43      5.81 o
 -11   7   3       60.93       51.89      6.07 o
 -10   7   3        2.11        5.22      2.84 o
  -9   7   3        0.02        1.40      2.95 o
  -8   7   3       79.45       83.11      8.70 o
  -7   7   3        9.06        3.13      2.32 o
  -6   7   3      282.40      289.98     12.83 o
  -5   7   3        4.39        1.81      1.71 o
  -4   7   3        6.71        7.78      1.47 o
  -3   7   3        0.78        1.23      1.24 o
  -2   7   3       18.35       16.08      1.60 o
  -1   7   3        4.78        8.16      1.31 o
   0   7   3      207.92      219.71      4.59 o
   1   7   3       50.55       62.28      2.70 o
   2   7   3       46.31       47.36      3.16 o
   3   7   3        0.01       -0.90      1.94 o
   4   7   3       76.23       90.22      4.94 o
   5   7   3       99.42      103.15      5.53 o
   6   7   3       22.70       26.60      3.57 o
   7   7   3      206.62      222.84      8.00 o
   8   7   3        3.77       -0.17      2.45 o
   9   7   3        4.79        9.20      3.29 o
  10   7   3       74.95       99.50      8.68 o
  11   7   3        1.99        1.62      2.88 o
  12   7   3        1.84        9.47      4.65 o
  13   7   3        9.10       10.51      8.18 o
 -13   8   3       21.05       19.10      6.88 o
 -12   8   3       46.27       57.68      8.85 o
 -11   8   3       24.74       23.11      5.16 o
 -10   8   3        0.19        1.56      3.84 o
  -9   8   3        2.13        3.21      2.83 o
  -8   8   3       49.06       48.52      5.46 o
  -7   8   3       13.90       17.15      3.34 o
  -6   8   3      722.89      703.66     16.83 o
  -5   8   3        1.51       -0.56      1.45 o
  -4   8   3       24.59       24.74      3.39 o
  -3   8   3       20.60       21.16      2.32 o
  -2   8   3       20.30       24.23      3.63 o
  -1   8   3      111.55       97.00      4.65 o
   0   8   3        1.18        0.23      1.74 o
   1   8   3       78.88       79.89      4.36 o
   2   8   3       81.79       84.14      4.71 o
   3   8   3        9.62        6.30      2.22 o
   4   8   3        9.59        7.65      2.47 o
   5   8   3      841.57      849.37     15.44 o
   6   8   3       66.96       66.92      5.05 o
   7   8   3      212.77      240.08      8.61 o
   8   8   3       36.52       48.46      4.97 o
   9   8   3        4.89        3.50      2.57 o
  10   8   3        4.04        2.78      3.02 o
  11   8   3        0.02        3.45      3.80 o
  12   8   3        1.99        1.64      5.86 o
 -13   9   3       50.09       29.23      8.92 o
 -12   9   3       10.81        0.86      4.07 o
 -11   9   3       27.89       40.01      8.34 o
 -10   9   3       34.30       32.24      5.38 o
  -9   9   3        1.84       -0.33      3.29 o
  -8   9   3       20.07       19.70      5.40 o
  -7   9   3      220.61      205.69     15.72 o
  -6   9   3      490.55      495.44      8.34 o
  -5   9   3      110.12      121.48      4.83 o
  -4   9   3       43.93       47.53      3.26 o
  -3   9   3       54.91       57.79      3.88 o
  -2   9   3       11.55        9.19      2.24 o
  -1   9   3       34.47       34.00      3.45 o
   0   9   3        4.53        3.23      1.98 o
   1   9   3        4.73        5.23      2.14 o
   2   9   3        5.91        1.89      1.95 o
   3   9   3        2.45        0.25      2.26 o
   4   9   3        1.34        1.48      2.74 o
   5   9   3      588.74      642.45     14.17 o
   6   9   3      735.50      791.75     15.68 o
   7   9   3        8.93        7.08      4.45 o
   8   9   3       31.00       28.23      4.21 o
   9   9   3       34.83       41.92      5.17 o
  10   9   3        4.93        5.05      3.30 o
  11   9   3       10.17       10.63      8.88 o
 -12  10   3        4.24        2.88      5.29 o
 -11  10   3        4.30       -0.29      4.07 o
 -10  10   3        0.01        6.01      5.48 o
  -9  10   3        0.50        3.66      3.63 o
  -8  10   3        2.03        1.07      3.21 o
  -7  10   3        7.07        7.62      3.96 o
  -6  10   3      150.29      162.85      8.89 o
  -5  10   3      153.06      170.17      7.68 o
  -4  10   3      121.25      114.52      7.30 o
  -3  10   3      121.35      127.43      7.34 o
  -2  10   3       82.57       95.93      6.43 o
  -1  10   3        0.14       -1.91      2.91 o
   0  10   3        2.23        0.71      2.89 o
   1  10   3        0.62        1.19      2.09 o
   2  10   3        0.20       -2.23      2.09 o
   3  10   3        7.23        0.84      2.68 o
   4  10   3       38.43       36.71      4.07 o
   5  10   3        6.69        7.03      3.98 o
   6  10   3      150.15      158.50      9.40 o
   7  10   3       81.20       97.52      6.71 o
   8  10   3        0.00       -2.69      3.04 o
   9  10   3        0.17        1.10      2.98 o
  10  10   3        8.39        8.52      6.81 o
  11  10   3       10.78       17.68      5.69 o
 -11  11   3       15.15       14.72      7.77 o
 -10  11   3        2.18        9.47     11.23 o
  -9  11   3        8.37        8.85      5.48 o
  -8  11   3        8.54       -2.22      3.96 o
  -7  11   3       47.91       55.99      9.40 o
  -6  11   3      278.40      296.84     14.46 o
  -5  11   3      214.49      235.52      9.25 o
  -4  11   3        2.18       -2.43      2.38 o
  -3  11   3        1.64        4.73      3.24 o
  -2  11   3        2.62        5.73      3.01 o
  -1  11   3       42.87       41.32      4.68 o
   0  11   3       22.74       17.51      4.40 o
   1  11   3       27.08       29.77      4.94 o
   2  11   3        0.02        1.88      2.38 o
   3  11   3        0.10        0.77      3.30 o
   4  11   3       53.20       59.08      7.12 o
   5  11   3       52.47       55.05      5.38 o
   6  11   3       19.75       18.61      4.28 o
   7  11   3      114.74      132.85      8.10 o
   8  11   3       14.83       13.38      3.73 o
   9  11   3        0.54        6.35      5.02 o
  10  11   3        1.61        6.17      9.19 o
 -10  12   3        0.06        0.21      5.47 o
  -9  12   3        1.08       -3.40      4.56 o
  -8  12   3        5.72        0.08      5.53 o
  -7  12   3        2.05        3.23      3.81 o
  -6  12   3      204.77      214.55     10.33 o
  -5  12   3        8.83        3.58      3.15 o
  -4  12   3       70.30       75.87      9.81 o
  -3  12   3       19.02       19.23      5.22 o
  -2  12   3       22.43       30.92      6.28 o
  -1  12   3       27.10       33.40      4.87 o
   0  12   3        3.62        0.34      3.17 o
   1  12   3       12.40       10.83      3.70 o
   2  12   3       12.14       11.12      3.35 o
   3  12   3        0.71        0.12      2.66 o
   4  12   3        3.25       -0.96      2.92 o
   5  12   3      230.14      249.78     11.59 o
   6  12   3       12.71       16.49      3.94 o
   7  12   3       39.53       24.39      5.65 o
   8  12   3        0.96        0.41      4.60 o
   9  12   3        3.57       -3.08      4.37 o
  -9  13   3        0.14        4.15      6.33 o
  -8  13   3        2.04       12.98      6.22 o
  -7  13   3       29.04       19.18      6.47 o
  -6  13   3      103.89       94.11     11.60 o
  -5  13   3       70.45       94.49     10.16 o
  -4  13   3       21.09       25.11      4.74 o
  -3  13   3        5.75        1.47      4.32 o
  -2  13   3       22.35       14.46      4.38 o
  -1  13   3        9.34        2.74      4.65 o
   0  13   3        6.69        4.87      3.68 o
   1  13   3        7.57        5.73      3.66 o
   2  13   3        2.26       -0.28      2.93 o
   3  13   3        0.06       -1.66      2.81 o
   4  13   3        3.70        4.50      3.58 o
   5  13   3       93.45       89.25      8.30 o
   6  13   3      130.56      121.52     14.51 o
   7  13   3        4.25        6.96      5.96 o
  -7  14   3        3.63       -0.62      5.47 o
  -6  14   3       43.87       46.45      9.15 o
  -5  14   3       99.02      100.46     11.78 o
  -4  14   3       34.08       28.17      7.11 o
  -3  14   3      145.71      134.15     29.94 o
  -2  14   3       82.04       73.69     14.97 o
  -1  14   3        0.05        4.18      4.56 o
   0  14   3       35.06       21.66      8.92 o
   1  14   3        7.78       15.11      5.64 o
   2  14   3        1.44       -6.14      6.69 o
   3  14   3        0.49       -5.16      4.74 o
   4  14   3       17.60       18.07      6.75 o
   5  14   3        3.28       -2.51      5.29 o
   6  14   3       46.84       48.51      8.62 o
  -4  15   3        0.46        4.36      5.53 o
  -3  15   3       12.22       17.15      8.35 o
  -2  15   3        5.29        2.57      5.66 o
  -1  15   3       37.17       31.09     11.51 o
   0  15   3       19.00        5.18      8.64 o
   1  15   3        7.95        3.45      8.63 o
   2  15   3        0.31       -3.45      8.06 o
   3  15   3        3.68        8.71      5.89 o
 -15   0   4        0.91       -2.30      6.91 o
 -14   0   4       62.08       39.72     11.51 o
 -13   0   4      172.92      143.95     18.43 o
 -12   0   4       18.50       11.51      7.48 o
 -11   0   4       43.48       48.08     10.94 o
 -10   0   4        4.02        1.73      4.61 o
  -9   0   4        1.71       -2.88      3.45 o
  -8   0   4       35.48       33.11      4.28 o
  -7   0   4       34.10       38.13      3.28 o
  -6   0   4      366.98      372.02      8.23 o
  -5   0   4       29.98       25.26      2.99 o
  -4   0   4       32.31       26.47      5.57 o
  -3   0   4       97.32      105.26      8.19 o
  -2   0   4      491.02      449.47     19.02 o
  -1   0   4      370.14      487.96     20.74 o
   0   0   4      344.25      349.34     13.54 o
   1   0   4      786.65      869.52     22.42 o
   2   0   4       68.86       72.75      7.04 o
   3   0   4       15.44       16.44      2.37 o
   4   0   4       68.70       68.87      4.51 o
   5   0   4     2434.28     2349.19     37.09 o
   6   0   4      171.45      175.12     10.20 o
   7   0   4       75.35       51.88      6.91 o
   8   0   4       58.44       56.84     16.70 o
   9   0   4       50.39       38.27      6.71 o
  10   0   4       11.29       10.59      6.04 o
  11   0   4       56.99       57.17      9.10 o
  12   0   4       15.80        9.67      9.21 o
  13   0   4       11.54        9.77     10.94 o
 -15   1   4        0.14       -4.86      6.33 o
 -14   1   4        6.89       15.75      9.79 o
 -13   1   4       19.33       22.07      7.11 o
 -12   1   4       88.82       73.54      6.77 o
 -11   1   4       41.91       28.04      7.20 o
 -10   1   4       10.91        7.84      4.29 o
  -9   1   4        0.26        2.34      1.57 o
  -8   1   4       90.94       94.29      3.65 o
  -7   1   4      159.51      149.62      4.56 o
  -6   1   4      562.67      565.44      8.07 o
  -5   1   4      427.83      405.20      6.30 o
  -4   1   4        0.22        0.52      0.92 o
  -3   1   4       11.56       10.60      2.30 o
  -2   1   4       13.60       17.55      3.13 o
  -1   1   4      243.25      255.31      7.60 o
   0   1   4       32.75       27.16      3.63 o
   1   1   4       10.14        3.65      2.04 o
   2   1   4        0.68        0.44      0.86 o
   3   1   4        3.20        2.19      1.13 o
   4   1   4      237.51      230.05      7.74 o
   5   1   4      344.80      331.14      7.29 o
   6   1   4     1519.62     1523.59     21.08 o
   7   1   4       22.25       30.75      4.10 o
   8   1   4        0.88       -0.62      2.99 o
   9   1   4        0.01       -0.86      2.53 o
  10   1   4        5.72        2.75      2.99 o
  11   1   4        7.86        7.07      3.67 o
  12   1   4       12.16       10.86      4.25 o
  13   1   4        5.36        3.94      3.93 o
 -14   2   4        4.56        4.61      4.88 o
 -13   2   4       10.33        9.87     11.51 o
 -12   2   4        2.20        1.00      4.67 o
 -11   2   4        0.16        1.15      4.07 o
 -10   2   4       13.79       10.65      4.48 o
  -9   2   4        3.94        4.10      3.44 o
  -8   2   4        2.74        3.09      1.92 o
  -7   2   4      300.12      289.53      6.83 o
  -6   2   4       29.60       34.45      2.11 o
  -5   2   4      166.02      145.97      4.15 o
  -4   2   4      126.05      125.65      3.30 o
  -3   2   4       21.43       18.90      1.58 o
  -2   2   4       48.75       57.34      5.02 o
  -1   2   4       43.99       39.37      4.32 o
   0   2   4        2.79        4.55      2.19 o
   1   2   4        0.05        0.10      0.81 o
   2   2   4        0.07        2.19      1.14 o
   3   2   4        1.10        2.14      1.22 o
   4   2   4        2.48        4.95      1.47 o
   5   2   4       78.93       78.20      4.15 o
   6   2   4      106.13      104.18      5.84 o
   7   2   4       55.69       48.95      5.06 o
   8   2   4       23.19       23.76      4.13 o
   9   2   4        1.85       -0.39      2.68 o
  10   2   4       11.03       11.66      3.87 o
  11   2   4       13.82        9.25      4.08 o
  12   2   4       11.95       14.61      4.65 o
  13   2   4        0.65        0.00      3.66 o
 -14   3   4        0.82        2.95      4.67 o
 -13   3   4       59.35       50.14     14.97 o
 -12   3   4       83.70       74.03      9.10 o
 -11   3   4        2.57        3.15      3.85 o
 -10   3   4        0.06        0.29      3.26 o
  -9   3   4        0.26        1.73      3.26 o
  -8   3   4        7.67        7.00      2.06 o
  -7   3   4      474.10      478.13      9.03 o
  -6   3   4     1111.38     1082.48     17.95 o
  -5   3   4       38.93       45.25      4.01 o
  -4   3   4        6.60        5.90      1.36 o
  -3   3   4       47.18       46.95      2.90 o
  -2   3   4       43.45       38.15      1.95 o
  -1   3   4      530.50      572.37      8.04 o
   0   3   4      181.49      198.46      3.71 o
   1   3   4        1.14        0.13      1.05 o
   2   3   4       47.04       50.79      2.80 o
   3   3   4        8.97        5.63      1.61 o
   4   3   4       47.45       56.38      3.13 o
   5   3   4      313.30      312.32      7.02 o
   6   3   4      604.05      571.51     12.70 o
   7   3   4       28.26       26.64      4.16 o
   8   3   4       20.16       18.07      3.89 o
   9   3   4        3.33        2.20      2.41 o
  10   3   4       15.18       17.67      3.80 o
  11   3   4       22.82       16.66      4.49 o
  12   3   4        5.91       11.96      3.84 o
  13   3   4        1.54        0.41      4.32 o
 -14   4   4        5.03        9.21      8.06 o
 -13   4   4       96.87       96.98     11.19 o
 -12   4   4       37.74       44.93      7.73 o
 -11   4   4        2.59        7.58      4.67 o
 -10   4   4       11.91        9.94      5.47 o
  -9   4   4        1.72        1.46      4.03 o
  -8   4   4       20.47       18.68      3.10 o
  -7   4   4       25.14       23.27      3.55 o
  -6   4   4      430.18      418.22     10.16 o
  -5   4   4       58.91       65.33      4.29 o
  -4   4   4       38.15       38.90      4.26 o
  -3   4   4        3.15       -0.03      2.41 o
  -2   4   4       40.01       38.57      3.91 o
  -1   4   4      283.59      317.60      6.14 o
   0   4   4       33.05       36.06      2.73 o
   1   4   4      129.94      149.49      3.92 o
   2   4   4        1.80        2.52      1.44 o
   3   4   4        2.28        0.92      1.49 o
   4   4   4        2.56        3.42      1.68 o
   5   4   4      991.93      997.98     16.68 o
   6   4   4      139.96      128.87      6.98 o
   7   4   4       83.58       94.12      8.09 o
   8   4   4        0.56        1.47      2.46 o
   9   4   4        2.32       -1.21      2.61 o
  10   4   4        8.82        6.61      3.01 o
  11   4   4       26.24       29.67      5.33 o
  12   4   4        5.28        4.59      3.55 o
 -14   5   4        9.26       12.13      7.20 o
 -13   5   4        0.14       -6.04      4.48 o
 -12   5   4       18.15       12.95      6.11 o
 -11   5   4       27.47       27.64      6.51 o
 -10   5   4       24.43       28.86      5.89 o
  -9   5   4        5.99        8.94      5.18 o
  -8   5   4       13.47        8.35      4.07 o
  -7   5   4        2.67        2.81      2.65 o
  -6   5   4      153.99      157.28      7.63 o
  -5   5   4      263.08      249.56     10.89 o
  -4   5   4       58.68       71.58      9.82 o
  -3   5   4       41.16       42.98      3.47 o
  -2   5   4      242.92      264.25      7.38 o
  -1   5   4        5.33        2.95      2.60 o
   0   5   4      196.90      202.45      7.30 o
   1   5   4        0.27       -1.31      1.45 o
   2   5   4       28.18       31.74      3.22 o
   3   5   4       36.19       27.51      2.76 o
   4   5   4       82.89       82.75      4.62 o
   5   5   4       77.11       67.42      5.82 o
   6   5   4     1134.12     1055.84     21.15 o
   7   5   4        8.54        5.66      2.96 o
   8   5   4       31.59       28.74      5.90 o
   9   5   4        3.09        1.81      2.80 o
  10   5   4       41.27       54.59      5.77 o
  11   5   4       12.57       15.87      3.93 o
  12   5   4       24.88       23.33      4.75 o
 -13   6   4       25.04       31.00      7.29 o
 -12   6   4       24.22       17.56      6.11 o
 -11   6   4       11.00        8.35      6.62 o
 -10   6   4       12.82       18.42      5.70 o
  -9   6   4        8.56       12.74      4.67 o
  -8   6   4        0.53       -1.44      3.74 o
  -7   6   4      692.13      675.54     17.93 o
  -6   6   4       14.40       12.09      3.74 o
  -5   6   4      647.20      616.98     13.63 o
  -4   6   4      130.37      141.03      8.24 o
  -3   6   4       17.43       17.76      4.40 o
  -2   6   4       72.74       71.66      4.83 o
  -1   6   4       27.35       25.93      3.24 o
   0   6   4       31.54       31.62      3.21 o
   1   6   4       50.78       53.70      3.90 o
   2   6   4        0.26        0.57      2.06 o
   3   6   4       16.74       19.13      4.36 o
   4   6   4        0.52        2.15      3.13 o
   5   6   4      157.28      155.11     14.74 o
   6   6   4      247.46      236.76     10.16 o
   7   6   4      221.95      216.61     11.69 o
   8   6   4       10.82       11.26      3.67 o
   9   6   4        4.47        1.29      3.57 o
  10   6   4       34.97       49.91      6.32 o
  11   6   4       15.90        7.94      5.40 o
  12   6   4       12.26       14.27      4.85 o
 -13   7   4       13.98        5.50      6.30 o
 -12   7   4        8.28        1.44      6.04 o
 -11   7   4        6.50       11.76      6.33 o
 -10   7   4        0.13        5.24      5.18 o
  -9   7   4       14.97       16.98      4.88 o
  -8   7   4       69.71       65.17      8.11 o
  -7   7   4      302.17      308.44     13.83 o
  -6   7   4      894.16      899.21     22.67 o
  -5   7   4      147.29      147.82      9.23 o
  -4   7   4       89.37       85.89      6.35 o
  -3   7   4       71.70       60.52      4.51 o
  -2   7   4        0.14        3.39      2.19 o
  -1   7   4       40.20       51.47      4.46 o
   0   7   4      162.70      171.11      8.02 o
   1   7   4       33.22       28.23      5.30 o
   2   7   4        3.30       -0.19      2.72 o
   3   7   4        8.52        7.30      3.76 o
   4   7   4       65.51       65.71      9.38 o
   5   7   4       99.30       99.36      8.99 o
   6   7   4      128.86      121.11      9.88 o
   7   7   4        8.06        3.30      3.21 o
   8   7   4        5.23       12.61      4.71 o
   9   7   4        0.00        4.27      4.37 o
  10   7   4       12.03       10.02      5.09 o
  11   7   4        0.11        5.11      4.93 o
 -12   8   4        9.26        9.36      6.07 o
 -11   8   4        0.00        6.62      5.29 o
 -10   8   4        6.74        5.07      5.08 o
  -9   8   4        9.17        6.58      4.67 o
  -8   8   4       11.52       13.44      4.67 o
  -7   8   4       11.93       11.26      5.76 o
  -6   8   4      178.96      177.19     11.05 o
  -5   8   4       80.63       91.09      8.09 o
  -4   8   4        1.82        0.24      5.51 o
  -3   8   4       22.63       26.11      5.52 o
  -2   8   4       51.60       59.43      5.65 o
  -1   8   4      275.59      261.24     13.25 o
   0   8   4        5.18        2.98      3.40 o
   1   8   4        2.25       -1.86      3.69 o
   2   8   4       38.87       35.60      5.59 o
   3   8   4       34.61       44.77      5.90 o
   4   8   4        1.69        7.61      3.68 o
   5   8   4       91.90      112.43      9.51 o
   6   8   4       52.64       58.46      7.58 o
   7   8   4       16.94       23.08      5.87 o
   8   8   4       11.02       18.71      5.73 o
   9   8   4        5.09       13.39      5.26 o
  10   8   4        5.41       -0.80      9.14 o
 -11   9   4        2.02        7.00      6.33 o
 -10   9   4        0.27        3.11      4.98 o
  -9   9   4        1.71       -0.86      4.48 o
  -8   9   4        0.65       -0.86      3.66 o
  -7   9   4       35.02       38.45      7.05 o
  -6   9   4        0.00        3.74      4.48 o
  -5   9   4      187.91      176.45     20.28 o
  -4   9   4       12.85       15.23      3.57 o
  -3   9   4        7.93        6.91      3.66 o
  -2   9   4       41.64       45.63      5.51 o
  -1   9   4        2.30        2.79      2.94 o
   0   9   4       10.77       10.55      3.81 o
   1   9   4        1.44       -0.64      3.11 o
   2   9   4        3.28        4.82      3.79 o
   3   9   4        0.38        2.98      3.94 o
   4   9   4        7.21        6.23      4.29 o
   5   9   4        5.31        7.73      6.05 o
   6   9   4       83.79       68.66      8.37 o
   7   9   4        1.04        1.44      4.03 o
   8   9   4       17.03       15.71      5.30 o
   9   9   4        1.87       -0.16      4.31 o
  10   9   4       52.36       70.97     11.90 o
 -11  10   4        7.16        6.85      5.66 o
 -10  10   4        0.81        0.40      4.67 o
  -9  10   4        0.12        2.88      4.88 o
  -8  10   4        0.01        2.01      5.29 o
  -7  10   4      245.94      234.51     15.86 o
  -6  10   4        4.70        3.50      4.67 o
  -5  10   4      234.71      206.28     14.09 o
  -4  10   4        7.82        7.81      3.41 o
  -3  10   4       65.08       60.00      6.24 o
  -2  10   4        2.72       -0.54      2.70 o
  -1  10   4        0.01        1.14      3.26 o
   0  10   4       38.00       45.17      6.31 o
   1  10   4       45.65       53.20      6.78 o
   2  10   4        0.11        0.76      3.25 o
   3  10   4        0.67       -1.73      3.40 o
   4  10   4        0.31       -4.40      3.68 o
   5  10   4       62.87       66.02     11.71 o
   6  10   4       46.03       45.43     10.87 o
   7  10   4       53.47       38.00     10.99 o
   8  10   4        0.93        1.24      4.86 o
   9  10   4       22.91       26.19      8.75 o
  -9  11   4        1.23       10.29      6.07 o
  -8  11   4       51.05       54.43     25.62 o
  -7  11   4       54.52       42.77      7.70 o
  -6  11   4      128.94      100.84     11.19 o
  -5  11   4       36.65       31.38      6.88 o
  -4  11   4       73.94       69.32      8.26 o
  -3  11   4        2.39        6.10      5.35 o
  -2  11   4        1.20        5.78      3.93 o
  -1  11   4        0.18        1.77      4.04 o
   0  11   4        5.53        3.98      3.81 o
   1  11   4        2.09       -0.67      3.82 o
   2  11   4        8.72       13.57      4.83 o
   3  11   4       10.47        6.58      4.33 o
   4  11   4      121.87      131.16     11.28 o
   5  11   4        3.26        0.20      4.99 o
   6  11   4        1.08        4.64      7.73 o
   7  11   4        1.64        2.00      4.77 o
   8  11   4        1.27       -1.39      4.96 o
  -8  12   4       40.73       40.01      8.55 o
  -7  12   4       40.91       47.19     10.07 o
  -6  12   4        9.55        4.46      5.48 o
  -5  12   4        9.63       14.39      5.70 o
  -4  12   4        7.48        7.48      5.29 o
  -3  12   4        2.22       -3.55     13.24 o
  -2  12   4       18.09       28.08      5.51 o
  -1  12   4      113.35      130.02     10.20 o
   0  12   4       25.43       25.40      7.72 o
   1  12   4       19.96       10.62      5.03 o
   2  12   4       26.20       26.48      6.09 o
   3  12   4       42.43       41.35      7.52 o
   4  12   4       12.16        8.63      5.45 o
   5  12   4        0.29        4.14      5.10 o
   6  12   4        5.64        8.15      5.35 o
  -6  13   4        7.01       10.20      6.47 o
  -5  13   4       42.81       38.46      7.93 o
  -4  13   4        2.98        4.56      5.08 o
  -3  13   4        1.07        5.78      5.48 o
  -2  13   4        1.07       -3.26      8.06 o
  -1  13   4        3.09        4.37      4.13 o
   0  13   4       10.71        9.54      4.77 o
   1  13   4       21.49       21.23      6.77 o
   2  13   4        0.12        0.16      4.60 o
   3  13   4        1.53       -1.26      4.66 o
   4  13   4        0.17       -0.72      5.26 o
   5  13   4       10.19       17.28      6.01 o
  -4  14   4        0.15        1.01      6.04 o
  -3  14   4        0.58        3.62      5.76 o
  -2  14   4        2.24       -2.30      8.06 o
  -1  14   4        0.58       -7.10     12.95 o
   0  14   4        0.00       -8.50      9.19 o
   1  14   4        1.22        0.23      4.91 o
   2  14   4        4.65        6.25      5.31 o
 -13   1   5       11.11       12.66      6.51 o
 -12   1   5        0.48        5.66      4.67 o
 -11   1   5        1.66        2.59      4.48 o
 -10   1   5        1.20       -0.58      3.66 o
  -9   1   5        1.21        4.85      3.00 o
  -8   1   5        8.03       13.10      4.57 o
  -7   1   5      380.16      376.32      7.57 o
  -6   1   5     1085.48     1085.44     12.38 o
  -5   1   5        1.22       -0.99      1.19 o
  -4   1   5        5.25        6.68      1.25 o
  -3   1   5       73.76       69.14      6.24 o
  -2   1   5        0.20       -1.41      2.62 o
  -1   1   5       27.51       37.63      6.06 o
   0   1   5        8.32        8.86      3.99 o
   1   1   5       29.87       25.18      3.52 o
   2   1   5        7.86        4.89      1.72 o
   3   1   5       13.24        9.19      1.78 o
   4   1   5       84.67       75.90      7.20 o
   5   1   5       71.70       74.91      5.63 o
   6   1   5        4.19        2.35      2.73 o
   7   1   5       43.71       37.69      4.72 o
   8   1   5       21.62       23.14      4.60 o
   9   1   5        1.50        0.29      2.97 o
  10   1   5        5.04        7.62      3.56 o
  11   1   5        3.49       -0.40      4.02 o
 -13   2   5        3.85        3.39      5.48 o
 -12   2   5        5.77       -1.94      4.83 o
 -11   2   5        3.28        6.51      4.67 o
 -10   2   5       23.48       20.48      5.25 o
  -9   2   5        6.42       12.65      3.76 o
  -8   2   5        2.61        4.55      2.48 o
  -7   2   5     2103.97     2050.64     33.91 o
  -6   2   5        0.66        0.91      2.10 o
  -5   2   5      581.33      572.22      8.57 o
  -4   2   5       29.22       28.88      2.37 o
  -3   2   5       10.45       13.76      2.08 o
  -2   2   5        0.11        0.74      2.57 o
  -1   2   5        0.01        1.32      2.19 o
   0   2   5        2.00        3.28      2.38 o
   1   2   5        7.81        8.90      1.29 o
   2   2   5        0.06        0.69      1.19 o
   3   2   5        3.95        6.74      1.86 o
   4   2   5        9.32        9.98      2.67 o
   5   2   5     2373.76     2271.42     33.28 o
   6   2   5      227.42      229.86      8.77 o
   7   2   5      421.15      388.05     12.09 o
   8   2   5        2.49       -1.66      2.59 o
   9   2   5       11.25        6.99      3.48 o
  10   2   5       20.35       29.16      5.28 o
  11   2   5       14.46       28.41      5.75 o
 -13   3   5        7.97        9.79      8.06 o
 -12   3   5       34.68       45.78      8.14 o
 -11   3   5       18.64       14.63      5.48 o
 -10   3   5        2.27        5.47      4.48 o
  -9   3   5        9.08        2.85      3.31 o
  -8   3   5       33.44       50.66      4.69 o
  -7   3   5       33.84       44.93      4.07 o
  -6   3   5      920.18      894.04     15.31 o
  -5   3   5       56.35       56.16      3.12 o
  -4   3   5      132.49      124.51      4.71 o
  -3   3   5       15.35       16.13      2.30 o
  -2   3   5       14.89       15.51      1.77 o
  -1   3   5        6.15        3.39      1.24 o
   0   3   5       30.74       26.68      2.31 o
   1   3   5        0.20        1.28      1.35 o
   2   3   5       16.73       17.51      2.11 o
   3   3   5        1.59        0.20      2.07 o
   4   3   5      604.75      563.60     13.15 o
   5   3   5        0.10        0.30      2.79 o
   6   3   5       44.20       44.96      4.63 o
   7   3   5        3.30       -0.83      2.74 o
   8   3   5        2.25        2.42      2.87 o
   9   3   5        5.11        6.08      3.23 o
  10   3   5       12.11       14.38      4.24 o
  11   3   5        5.86        7.24      3.97 o
 -12   4   5        3.26        4.51      5.08 o
 -11   4   5        9.54        1.78      4.42 o
 -10   4   5        1.10        5.18      4.14 o
  -9   4   5       18.87       15.87      4.44 o
  -8   4   5       41.03       55.61      5.65 o
  -7   4   5        5.31        8.90      3.02 o
  -6   4   5       49.23       42.23      5.16 o
  -5   4   5      102.59       99.69      5.95 o
  -4   4   5        9.89        8.14      2.61 o
  -3   4   5        0.04        3.18      2.11 o
  -2   4   5      201.36      186.26      5.89 o
  -1   4   5       24.29       16.73      2.03 o
   0   4   5        0.37        2.39      1.64 o
   1   4   5        6.71        7.64      1.53 o
   2   4   5      124.02      130.26      6.65 o
   3   4   5        0.65       -1.58      2.02 o
   4   4   5        9.42        4.02      2.58 o
   5   4   5       77.08       79.35      6.34 o
   6   4   5       18.49       17.90      3.76 o
   7   4   5        4.34       -0.66      3.19 o
   8   4   5       11.48       12.94      3.79 o
   9   4   5        4.38        7.14      3.62 o
  10   4   5        0.01        1.48      3.46 o
 -12   5   5        0.04        4.13      5.66 o
 -11   5   5        8.22       13.22      5.89 o
 -10   5   5        0.29        1.41      4.42 o
  -9   5   5        3.69        6.63      4.67 o
  -8   5   5        0.84        0.91      3.14 o
  -7   5   5      186.56      197.43     10.08 o
  -6   5   5      320.55      365.82     12.12 o
  -5   5   5        1.71       -1.71      2.72 o
  -4   5   5        5.89        5.78      5.18 o
  -3   5   5        0.04       -0.06      3.48 o
  -2   5   5       16.11       15.02      2.64 o
  -1   5   5        4.99        3.97      2.11 o
   0   5   5       68.77       51.64      5.27 o
   1   5   5        3.82        2.01      2.99 o
   2   5   5        1.91        1.36      2.95 o
   3   5   5        8.23        3.83      2.57 o
   4   5   5        0.18       -1.05      2.77 o
   5   5   5       76.88       73.53     10.72 o
   6   5   5       87.17       92.69      8.98 o
   7   5   5       21.01       12.00      3.54 o
   8   5   5       20.27       18.91      5.23 o
   9   5   5        0.33        3.31      3.47 o
  10   5   5        8.02        7.62      4.82 o
 -12   6   5       10.58        8.85      5.81 o
 -11   6   5        9.59       17.85      6.51 o
 -10   6   5        7.06        2.13      4.83 o
  -9   6   5        0.15       -0.29      4.07 o
  -8   6   5        5.56       -1.94      4.94 o
  -7   6   5      415.12      411.23     18.20 o
  -6   6   5       51.47       61.11      6.39 o
  -5   6   5       57.88       68.78      6.55 o
  -4   6   5        0.60       -2.49      3.65 o
  -3   6   5        3.37        3.19      2.92 o
  -2   6   5       14.90       14.97      3.84 o
  -1   6   5       11.51       13.99      4.79 o
   0   6   5       13.65        7.88      3.49 o
   1   6   5        0.33       -0.38      2.81 o
   2   6   5       21.86       13.49      4.29 o
   3   6   5       11.11        6.36      4.47 o
   4   6   5        0.03       -0.48      3.29 o
   5   6   5      476.72      461.14     16.45 o
   6   6   5        2.14        3.36      3.53 o
   7   6   5       28.84       16.48      4.09 o
   8   6   5        9.89       12.61      4.35 o
   9   6   5        0.77        5.03      4.04 o
 -11   7   5        2.24        6.80      5.48 o
 -10   7   5        7.25        0.71      5.08 o
  -9   7   5        0.00       -0.83      5.47 o
  -8   7   5       26.69       18.60      5.53 o
  -7   7   5       13.47       16.73      6.93 o
  -6   7   5       99.63      103.71      8.41 o
  -5   7   5        5.34       10.89      4.02 o
  -4   7   5       92.58       97.52     14.39 o
  -3   7   5        5.98        3.47      3.15 o
  -2   7   5       51.00       51.54      5.44 o
  -1   7   5       41.30       46.82      9.72 o
   0   7   5      157.24      152.94      9.72 o
   1   7   5        4.01        7.29      4.16 o
   2   7   5       22.46       25.82      5.45 o
   3   7   5        3.63        3.26      3.53 o
   4   7   5      345.00      359.55     15.03 o
   5   7   5        8.16       15.57      4.89 o
   6   7   5       51.21       59.83      7.72 o
   7   7   5        5.25       10.96      5.71 o
   8   7   5        2.43        3.64      4.68 o
   9   7   5        1.28        4.05      7.05 o
 -10   8   5        0.43        1.15      7.77 o
  -9   8   5        0.24       -4.61      4.48 o
  -8   8   5       13.62       13.31      8.92 o
  -7   8   5       10.40        3.97     10.19 o
  -6   8   5        0.01        6.76      4.33 o
  -5   8   5        4.81        6.48      3.82 o
  -4   8   5        3.78        4.72      4.76 o
  -3   8   5       41.72       32.20      4.74 o
  -2   8   5       29.39       30.04      5.67 o
  -1   8   5        3.31       -2.01      3.40 o
   0   8   5        2.90        8.01      4.29 o
   1   8   5       25.80       19.38      4.76 o
   2   8   5       26.43       23.37      5.51 o
   3   8   5        5.23        3.30      4.16 o
   4   8   5        3.13        2.27      7.18 o
   5   8   5       35.41       46.63      6.96 o
   6   8   5        0.79        6.66      4.57 o
   7   8   5        5.84        5.73      4.77 o
   8   8   5        2.66        6.15      5.52 o
  -9   9   5        3.00       -0.23      4.98 o
  -8   9   5        4.76       -1.20      4.67 o
  -7   9   5       10.04        1.53      7.42 o
  -6   9   5       17.47       24.98      8.06 o
  -5   9   5        0.01        1.18      3.86 o
  -4   9   5        3.09       -5.60      4.89 o
  -3   9   5       24.15       18.58      6.58 o
  -2   9   5       20.71       13.97      4.18 o
  -1   9   5       22.33       29.84      6.67 o
   0   9   5      153.14      138.75     10.05 o
   1   9   5        7.40       11.82      4.42 o
   2   9   5       20.37       20.00      5.73 o
   3   9   5       21.66       16.39      5.23 o
   4   9   5        0.21        6.95      4.71 o
   5   9   5       12.13       13.22     12.49 o
   6   9   5      153.24      158.56     17.56 o
   7   9   5        0.00        0.66      4.47 o
  -8  10   5       14.76        0.62      5.08 o
  -7  10   5        7.14        3.34      5.08 o
  -6  10   5       15.35       13.01      5.70 o
  -5  10   5        4.34        7.14      4.66 o
  -4  10   5        6.88        5.89      4.45 o
  -3  10   5        2.54       -2.40      6.62 o
  -2  10   5        0.02       -1.06      5.48 o
  -1  10   5        5.30        5.77      4.24 o
   0  10   5       46.88       42.63      6.67 o
   1  10   5       24.32       33.27      6.19 o
   2  10   5        1.70        1.78      4.20 o
   3  10   5        1.42        7.08      4.73 o
   4  10   5        3.82        8.13      4.68 o
   5  10   5       21.19       19.15      6.06 o
   6  10   5        9.60       22.36      6.56 o
  -7  11   5        8.28        3.77      7.48 o
  -6  11   5       10.46       10.72      5.81 o
  -5  11   5       10.91       -0.34      4.66 o
  -4  11   5        0.72        2.10      4.36 o
  -3  11   5        6.03        6.22      6.35 o
  -2  11   5       63.63       63.73     11.16 o
  -1  11   5       25.93       18.15      7.87 o
   0  11   5       95.65       88.67      8.90 o
   1  11   5        1.11        2.16      4.65 o
   2  11   5       13.29       10.99      4.95 o
   3  11   5        0.08       -0.70      4.18 o
   4  11   5       14.07       22.78      6.03 o
   5  11   5        0.21        3.66      5.23 o
  -5  12   5       11.67        7.77      6.11 o
  -4  12   5        1.15        3.08      6.06 o
  -3  12   5       17.14        4.24      6.47 o
  -2  12   5        0.96       -4.48      5.80 o
  -1  12   5        1.01       -4.51      6.44 o
   0  12   5        1.06       10.87      7.48 o
   1  12   5       18.23       19.83     10.10 o
   2  12   5        0.42        1.60      4.93 o
 -11   0   6       26.14       10.94      8.06 o
 -10   0   6        4.45       15.54      7.48 o
  -9   0   6       46.48       60.45      9.79 o
  -8   0   6       86.13      114.90      9.58 o
  -7   0   6      359.75      350.93     16.70 o
  -6   0   6       26.66       33.82      6.33 o
  -5   0   6      405.03      387.35     15.55 o
  -4   0   6       30.35       37.99     12.09 o
  -3   0   6        0.19        5.61      4.36 o
  -2   0   6      130.13      152.55     13.21 o
  -1   0   6      443.75      355.41     29.38 o
   1   0   6       41.91       42.60      4.61 o
   2   0   6       27.27       28.78      4.61 o
   3   0   6      102.66       89.40      8.92 o
   4   0   6        2.30        9.98      3.92 o
   5   0   6       40.07       29.69      7.48 o
   6   0   6       13.00       12.32      4.79 o
   7   0   6       12.13       18.86     11.23 o
   8   0   6        5.14        4.18      5.47 o
 -11   1   6       11.45       17.27      5.70 o
 -10   1   6        0.69       -3.34      4.61 o
  -9   1   6        5.13        1.03      3.85 o
  -8   1   6       99.48      105.83     17.87 o
  -7   1   6       15.80       20.36      7.73 o
  -6   1   6       73.30       78.32      5.17 o
  -5   1   6       11.62       16.85      2.46 o
  -4   1   6       17.16       20.53      2.50 o
  -3   1   6        0.02        4.09      3.12 o
  -2   1   6        0.04        2.45      4.44 o
  -1   1   6       13.62       12.66     10.36 o
   0   1   6       86.42       97.30     20.15 o
   1   1   6       36.39       40.04      4.40 o
   2   1   6        0.19        1.49      2.05 o
   3   1   6        3.88        2.72      2.95 o
   4   1   6        9.07        6.71      2.85 o
   5   1   6       14.10       16.96      3.70 o
   6   1   6        1.03        0.40      2.83 o
   7   1   6       19.44       30.67      6.07 o
   8   1   6       10.32        6.45      3.65 o
 -11   2   6       10.78        8.78      5.66 o
 -10   2   6       14.94        7.83      4.98 o
  -9   2   6        0.06       -3.02      4.32 o
  -8   2   6        1.38        8.06      6.92 o
  -7   2   6       48.45       59.46      5.27 o
  -6   2   6       15.03       20.51      3.33 o
  -5   2   6        5.70        1.46      2.21 o
  -4   2   6        0.73        0.65      1.79 o
  -3   2   6        0.87        1.79      2.69 o
  -2   2   6        0.28        0.62      4.68 o
  -1   2   6       19.27       10.48      5.94 o
   0   2   6       25.60       24.07      3.15 o
   1   2   6       12.61       12.17      3.41 o
   2   2   6       21.63       19.40      3.05 o
   3   2   6        0.14       -0.73      2.29 o
   4   2   6        2.41        3.01      2.73 o
   5   2   6      159.17      165.20      8.91 o
   6   2   6       29.73       32.29      4.60 o
   7   2   6       31.25       28.48      4.80 o
   8   2   6        0.01        2.21      3.45 o
 -10   3   6        0.50        4.03      4.48 o
  -9   3   6        2.92        5.34      3.86 o
  -8   3   6       13.84        9.84      3.71 o
  -7   3   6       82.21      100.21      6.53 o
  -6   3   6       78.32       91.09      5.91 o
  -5   3   6        0.97        3.29      3.08 o
  -4   3   6       14.65       14.86      5.13 o
  -3   3   6       15.07       14.98      3.78 o
  -2   3   6        4.66        1.39      3.48 o
  -1   3   6        0.48        1.55      3.08 o
   0   3   6        0.27        0.51      2.19 o
   1   3   6       39.64       48.41      4.08 o
   2   3   6       11.40       11.38      2.90 o
   3   3   6        2.60        0.17      2.06 o
   4   3   6       27.09       21.14      3.55 o
   5   3   6        1.11        1.50      3.41 o
   6   3   6        1.17       -0.22      3.07 o
   7   3   6       24.80       29.30      4.79 o
   8   3   6        3.09        5.78      4.32 o
 -10   4   6        5.12        8.35      4.88 o
  -9   4   6        3.53       -0.29      4.02 o
  -8   4   6        7.66       10.53      4.15 o
  -7   4   6      262.63      246.35     11.34 o
  -6   4   6        0.95        4.55      3.22 o
  -5   4   6       71.46       73.57      7.22 o
  -4   4   6        3.98        8.95      4.24 o
  -3   4   6        0.02        0.07      2.96 o
  -2   4   6       18.30       23.29      5.15 o
  -1   4   6      197.59      190.53      9.13 o
   0   4   6        1.39        2.40      3.38 o
   1   4   6       56.69       48.90      5.70 o
   2   4   6        0.06        1.97      2.00 o
   3   4   6       25.68       26.10      4.57 o
   4   4   6        0.92        0.61      2.75 o
   5   4   6       24.36       23.18      4.19 o
   6   4   6        1.17        1.36      3.35 o
   7   4   6       14.60       13.19      4.31 o
 -10   5   6       25.98       35.28      6.88 o
  -9   5   6       11.95        8.35      6.17 o
  -8   5   6      165.30      164.78     10.62 o
  -7   5   6       17.19       18.76      5.62 o
  -6   5   6      294.27      307.17     11.36 o
  -5   5   6       18.33       16.06      4.02 o
  -4   5   6        3.65        5.06      4.36 o
  -3   5   6       26.90       34.28      7.20 o
  -2   5   6        2.18        4.74      4.17 o
  -1   5   6       12.48       14.21      7.69 o
   0   5   6      198.02      155.69      9.48 o
   1   5   6        0.81       -1.29      3.22 o
   2   5   6       18.35       14.21      4.31 o
   3   5   6        1.45        2.16      3.40 o
   4   5   6       43.30       39.86      5.40 o
   5   5   6        0.81        4.97      3.10 o
   6   5   6        4.10        1.35      3.21 o
   7   5   6        0.45        3.50      7.89 o
  -9   6   6       19.55        2.90     10.85 o
  -8   6   6        0.23       -3.74      4.20 o
  -7   6   6      196.43      230.39     11.68 o
  -6   6   6       21.37       19.73      5.80 o
  -5   6   6        1.86       -2.22      3.22 o
  -4   6   6        0.29        0.71      4.17 o
  -3   6   6        4.59        9.52      4.88 o
  -2   6   6       13.79       20.20      5.58 o
  -1   6   6        9.96        4.44      3.63 o
   0   6   6       37.82       42.81      6.29 o
   1   6   6       44.26       44.28      6.12 o
   2   6   6       22.67       29.53      5.62 o
   3   6   6       27.44       37.06      6.11 o
   4   6   6        1.22        7.64      5.06 o
   5   6   6      531.63      568.70     19.64 o
   6   6   6       64.12       58.04     10.42 o
  -8   7   6        3.33       -2.07      4.23 o
  -7   7   6        9.23       12.48      5.16 o
  -6   7   6      219.10      238.27     12.81 o
  -5   7   6        1.10        1.62      3.87 o
  -4   7   6        2.16        7.29      5.09 o
  -3   7   6        0.01       -0.38      5.18 o
  -2   7   6       21.20       23.97      6.44 o
  -1   7   6        5.97        4.20      4.38 o
   0   7   6        1.40        7.75      4.21 o
   1   7   6        3.56        7.91      4.49 o
   2   7   6        1.78       10.16      4.90 o
   3   7   6        0.76        5.21      6.11 o
   4   7   6      133.60      123.91     10.84 o
   5   7   6       24.27       24.59      7.56 o
   6   7   6        4.00       11.80      5.71 o
  -7   8   6      114.43      108.96     12.45 o
  -6   8   6        0.44        4.10      8.16 o
  -5   8   6       13.59        9.96      4.74 o
  -4   8   6        0.00        7.48      7.77 o
  -3   8   6        6.44        4.80      5.40 o
  -2   8   6        1.73        5.18      9.50 o
  -1   8   6       41.84       35.28     11.80 o
   0   8   6        0.19        1.85      3.94 o
   1   8   6       25.07       23.28      6.71 o
   2   8   6       10.34        6.94      4.71 o
   3   8   6        2.27        5.93      6.34 o
   4   8   6        0.73        5.11      5.15 o
  -5   9   6       11.54       12.09      5.15 o
  -4   9   6        9.20        5.78      6.25 o
  -3   9   6        2.23        3.17      5.24 o
  -2   9   6        0.20       12.09      6.18 o
  -1   9   6        0.03        0.06      5.48 o
   0   9   6       27.39       30.50      8.00 o
   1   9   6        0.01        3.62      4.42 o
   2   9   6        3.35       10.61      5.16 o
   3   9   6        7.85        5.18      5.07 o
  -3  10   6        1.21        1.92      5.66 o
  -2  10   6        9.42        8.94      6.64 o
  -1  10   6        1.97        3.45      5.75 o
   0  10   6        0.69        9.16      6.36 o
  -7   1   7       12.60       43.75     12.66 o
  -6   1   7       77.30      113.32     14.97 o
  -5   1   7        3.26       15.15      6.30 o
  -4   1   7        0.01        3.88      6.30 o
  -3   1   7        4.83        9.97      6.30 o
  -2   1   7       39.96       37.18     10.64 o
  -1   1   7        8.05       20.93      8.28 o
   0   1   7       26.88       22.45     12.09 o
   1   1   7       22.49       16.69     12.66 o
   2   1   7        4.99        2.30      9.79 o
   3   1   7        4.03        1.73      9.21 o
   4   1   7        0.65       -2.54      2.85 o
  -7   2   7       46.40       86.35     16.69 o
  -6   2   7        9.28       30.09      7.70 o
  -5   2   7       24.98       43.60      9.92 o
  -4   2   7        0.07       15.39      6.71 o
  -3   2   7       13.66       23.49      8.28 o
  -2   2   7       30.25       43.75     14.97 o
  -1   2   7      166.87      154.31     26.49 o
   0   2   7        8.31       13.24     13.24 o
   1   2   7       62.51       67.36     19.00 o
   2   2   7        2.60       -7.48      8.63 o
   3   2   7        0.09        3.58      3.80 o
   4   2   7        0.94        2.34      3.41 o
  -6   3   7       40.52       81.23     14.10 o
  -5   3   7        0.78       21.27      7.11 o
  -4   3   7        2.29        6.62      6.91 o
  -3   3   7        0.67       18.42     10.94 o
  -2   3   7       87.53       80.60     19.57 o
  -1   3   7       21.90       15.54     13.24 o
   0   3   7       22.68       44.33     16.69 o
   1   3   7        0.05        7.48      9.79 o
   2   3   7        1.58        3.69      6.60 o
   3   3   7        3.72        3.16      3.43 o
  -5   4   7       88.92      100.09     14.24 o
  -4   4   7        8.71       17.27      9.79 o
  -3   4   7        0.90       17.27     10.94 o
  -2   4   7        7.93       30.51     14.39 o
  -1   4   7       25.21       57.57     16.69 o
   0   4   7       14.68        6.33     11.51 o
   1   4   7        0.15        0.82      6.44 o
   2   4   7        2.24        6.13      4.80 o
  -4   5   7        1.42       24.18     12.66 o
  -3   5   7        0.67       10.36     10.36 o
  -2   5   7       17.08       28.78     11.51 o
  -1   5   7        0.49        3.45     10.36 o
   0   5   7        0.61        1.11      4.68 o
   1   5   7        8.49        9.47      6.98 o
  -2   6   7        5.14        3.68      7.48 o
  -1   6   7       20.42       13.01     16.12 o
 
